# Supplementary material for: Alpha kinase 3 signaling at the M-band maintains sarcomere integrity and proteostasis in striated muscle
Source: Nat Cardiovasc Res. 2023 Feb 15;2(2):159–73. doi: 10.1038/s44161-023-00219-9 (PMC11358020; doi:10.1038/s44161-023-00219-9)
Supplement: Supplementary file 3 — Mass spectrometry datasets. [file 44161_2023_219_MOESM3_ESM.xlsx]

## Sheet: ALPK3-Total-Proteomics
PG.ProteinGroups	PG.ProteinAccessions	PG.Genes	PG.ProteinDescriptions	PG.ProteinNames	Student's T-test q-value WT-day 30_WT-day 14	Log(WT-day 30/WT-day 14)	Student's T-test Significant WT-day 30_WT-day 14	Student's T-test q-value ALPK3 KO-day 30_ALPK3 KO-day 14	Log(ALPK3 KO-day 30/ALPK3 KO-day 14)	Student's T-test Significant ALPK3 KO-day 30_ALPK3 KO-day 14	Student's T-test q-value WT-day 14_ALPK3 KO-day 14	Log(WT-day 14/ALPK3 KO-day 14)	Student's T-test Significant WT-day 14_ALPK3 KO-day 14	Student's T-test q-value WT-day 30_ALPK3 KO-day 30	Log(WT-day 30/ALPK3 KO-day 30)	Student's T-test Significant WT-day 30_ALPK3 KO-day 30	ANOVA q-value	ANOVA Significant	GOBP name	GOMF name	GOCC name	KEGG name	Keywords	#peptides	PG.Qvalue	PG.Cscore	PG.FASTAHeader
F5GX88;P17813;P17813-2	F5GX88;P17813;P17813-2	ENG	Isoform of P17813, ZP domain-containing protein;Endoglin;Isoform of P17813, Isoform Short of Endoglin	F5GX88_HUMAN;EGLN_HUMAN;EGLN-2_HUMAN	0.000107383	5.59987	+	0.342193	-1.28622		0.00586667	-5.33703	+	0.312773	1.54907		0.00020082	+	aging;anatomical structure development;anatomical structure morphogenesis;artery morphogenesis;biological adhesion;biological regulation;blood vessel morphogenesis;BMP signaling pathway;bone development;branching morphogenesis of a tube;cell adhesion;cell aging;cell chemotaxis;cell differentiation;cell migration;cell migration involved in endocardial cushion formation;cell migration involved in h…	activin binding;binding;carbohydrate binding;catalytic activity;cytokine binding;cytokine receptor binding;galactose binding;glycosaminoglycan binding;growth factor binding;identical protein binding;kinase activity;molecular transducer activity;monosaccharide binding;pattern binding;phosphotransferase activity, alcohol group as acceptor;polysaccharide binding;protein binding;protein complex bindi…	adherens junction;anchoring junction;blood microparticle;cell junction;cell part;cell surface;cell-substrate adherens junction;cell-substrate junction;cytoplasm;endothelial microparticle;external side of plasma membrane;extracellular region part;extracellular space;focal adhesion;intracellular organelle part;intracellular part;macromolecular complex;membrane part;nuclear part;nucleoplasm;organell…		Alternativesplicing;Angiogenesis;Celladhesion;Completeproteome;Directproteinsequencing;Diseasemutation;Glycoprotein;Membrane;Phosphoprotein;Polymorphism;Proteomicsidentification;Referenceproteome;Signal;Transmembrane;Transmembranehelix	1	0	0.789499	>tr|F5GX88|F5GX88_HUMAN Isoform of P17813, ZP domain-containing protein OS=Homo sapiens (Human) OX=9606 GN=ENG PE=1 SV=1;>sp|P17813|EGLN_HUMAN Endoglin OS=Homo sapiens (Human) OX=9606 GN=ENG PE=1 SV=2;>sp|P17813-2|EGLN-2_HUMAN Isoform of P17813, Isoform Short of Endoglin OS=Homo sapiens (Human) OX=9606 GN=ENG PE=1 SV=2
Q15113	Q15113	PCOLCE	Procollagen C-endopeptidase enhancer 1	PCOC1_HUMAN	0.999163	NaN		1	NaN		0.0257864	-4.33788	+	1	0		0.0032807	+	biological regulation;developmental process;macromolecule metabolic process;metabolic process;multicellular organismal development;multicellular organismal process;positive regulation of catalytic activity;positive regulation of hydrolase activity;positive regulation of molecular function;positive regulation of peptidase activity;primary metabolic process;protein metabolic process;proteolysis;reg…	binding;carbohydrate binding;collagen binding;enzyme activator activity;enzyme regulator activity;glycosaminoglycan binding;heparin binding;pattern binding;peptidase activator activity;peptidase regulator activity;polysaccharide binding;protein binding	extracellular membrane-bounded organelle;extracellular organelle;extracellular region part;extracellular space;extracellular vesicular exosome;membrane-bounded organelle;membrane-bounded vesicle;organelle;vesicle		3D-structure;Completeproteome;Directproteinsequencing;Disulfidebond;Glycoprotein;Phosphoprotein;Referenceproteome;Repeat;Secreted;Signal	1	0	0.893671	>sp|Q15113|PCOC1_HUMAN Procollagen C-endopeptidase enhancer 1 OS=Homo sapiens (Human) OX=9606 GN=PCOLCE PE=1 SV=2
H0YMG7;O94788;O94788-2	H0YMG7;O94788;O94788-2	ALDH1A2	Isoform of O94788, Aldedh domain-containing protein;Retinal dehydrogenase 2;Isoform of O94788, Isoform 2 of Retinal dehydrogenase 2	H0YMG7_HUMAN;AL1A2_HUMAN;AL1A2-2_HUMAN	0.971487	-0.0976652		0.000300836	-4.71368	+	0.0281189	-3.70625	+	0.33192	0.909771		0.000351775	+	9-cis-retinoic acid biosynthetic process;9-cis-retinoic acid metabolic process;anatomical structure development;anatomical structure maturation;anatomical structure morphogenesis;anterior/posterior pattern specification;apocarotenoid metabolic process;appendage morphogenesis;biological regulation;biosynthetic process;blood vessel development;camera-type eye development;carboxylic acid metabolic p…	3-chloroallyl aldehyde dehydrogenase activity;aldehyde dehydrogenase (NAD) activity;binding;catalytic activity;isoprenoid binding;lipid binding;oxidoreductase activity;oxidoreductase activity, acting on the aldehyde or oxo group of donors;oxidoreductase activity, acting on the aldehyde or oxo group of donors, NAD or NADP as acceptor;retinal binding;retinal dehydrogenase activity;retinoid binding;…	cell part;cytoplasm;cytoplasmic part;cytosol;intracellular part;perinuclear region of cytoplasm	Retinol metabolism	Alternativesplicing;Completeproteome;Cytoplasm;NAD;Oxidoreductase;Polymorphism;Proteomicsidentification;Referenceproteome	1	0	0.987268	>tr|H0YMG7|H0YMG7_HUMAN Isoform of O94788, Aldedh domain-containing protein OS=Homo sapiens (Human) OX=9606 GN=ALDH1A2 PE=1 SV=1;>sp|O94788|AL1A2_HUMAN Retinal dehydrogenase 2 OS=Homo sapiens (Human) OX=9606 GN=ALDH1A2 PE=1 SV=3;>sp|O94788-2|AL1A2-2_HUMAN Isoform of O94788, Isoform 2 of Retinal dehydrogenase 2 OS=Homo sapiens (Human) OX=9606 GN=ALDH1A2 PE=1 SV=3
Q13585	Q13585	GPR50	Melatonin-related receptor	MTR1L_HUMAN	0.0138962	2.08104	+	0.00121261	-2.99572	+	0.00511186	-3.66176	+	0.0653015	1.415		3.97924e-05	+	biological regulation;cell communication;cell surface receptor linked signaling pathway;cell-cell signaling;cellular process;cellular response to stimulus;G-protein coupled receptor protein signaling pathway;regulation of biological process;regulation of cellular process;response to stimulus;signal transduction;signaling	binding;G-protein coupled receptor activity;identical protein binding;melatonin receptor activity;molecular transducer activity;protein binding;receptor activity;signal transducer activity;signaling receptor activity;transmembrane signaling receptor activity	cell part;integral to membrane;integral to plasma membrane;intrinsic to membrane;intrinsic to plasma membrane;membrane part;plasma membrane part	Neuroactive ligand-receptor interaction	Cellmembrane;Completeproteome;Disulfidebond;G-proteincoupledreceptor;Membrane;Polymorphism;Receptor;Referenceproteome;Transducer;Transmembrane;Transmembranehelix	3	0	0.984691	>sp|Q13585|MTR1L_HUMAN Melatonin-related receptor OS=Homo sapiens (Human) OX=9606 GN=GPR50 PE=1 SV=3
Q9NRA1;Q9NRA1-2;Q9NRA1-4	Q9NRA1;Q9NRA1-2;Q9NRA1-4	PDGFC	Platelet-derived growth factor C;Isoform of Q9NRA1, Isoform 2 of Platelet-derived growth factor C;Isoform of Q9NRA1, Isoform 4 of Platelet-derived growth factor C	PDGFC_HUMAN;PDGFC-2_HUMAN;PDGFC-4_HUMAN	0.00289841	2.80565	+	0.0163961	-1.74061	+	0.0180803	-3.24531	+	0.021618	1.30095	+	0.000244571	+	activation of protein kinase activity;activation of transmembrane receptor protein tyrosine kinase activity;anatomical structure development;anatomical structure morphogenesis;biological regulation;cell surface receptor linked signaling pathway;cellular component assembly;cellular component assembly at cellular level;cellular component organization;cellular component organization at cellular leve…	binding;growth factor receptor binding;identical protein binding;platelet-derived growth factor receptor binding;protein binding;protein dimerization activity;protein homodimerization activity;receptor binding	cell part;cell surface;cytoplasm;cytoplasmic part;endoplasmic reticulum lumen;endoplasmic reticulum part;extracellular membrane-bounded organelle;extracellular organelle;extracellular region;extracellular region part;extracellular space;extracellular vesicular exosome;Golgi apparatus part;Golgi membrane;intracellular membrane-bounded organelle;intracellular organelle;intracellular organelle lumen…	Cytokine-cytokine receptor interaction;Focal adhesion;Gap junction;Melanoma;Prostate cancer;Regulation of actin cytoskeleton	Alternativesplicing;Cleavageonpairofbasicresidues;Completeproteome;Cytoplasm;Developmentalprotein;Disulfidebond;Glycoprotein;Growthfactor;Mitogen;Nucleus;Referenceproteome;Secreted;Signal;Ublconjugation	1	0	0.913525	>sp|Q9NRA1|PDGFC_HUMAN Platelet-derived growth factor C OS=Homo sapiens (Human) OX=9606 GN=PDGFC PE=1 SV=2;>sp|Q9NRA1-2|PDGFC-2_HUMAN Isoform of Q9NRA1, Isoform 2 of Platelet-derived growth factor C OS=Homo sapiens (Human) OX=9606 GN=PDGFC PE=1 SV=2;>sp|Q9NRA1-4|PDGFC-4_HUMAN Isoform of Q9NRA1, Isoform 4 of Platelet-derived growth factor C OS=Homo sapiens (Human) OX=9606 GN=PDGFC PE=1 SV=2
Q9Y2C2	Q9Y2C2	UST	Uronyl 2-sulfotransferase	UST_HUMAN	0.554072	0.573945		0.00740467	-2.26595	+	0.015896	-3.08119	+	0.841835	-0.241295		0.00119989	+	amine metabolic process;aminoglycan biosynthetic process;aminoglycan metabolic process;biosynthetic process;carbohydrate biosynthetic process;carbohydrate metabolic process;cellular biosynthetic process;cellular macromolecule metabolic process;cellular metabolic process;cellular process;cellular protein metabolic process;chondroitin sulfate biosynthetic process;chondroitin sulfate metabolic proce…	catalytic activity;sulfotransferase activity;transferase activity;transferase activity, transferring sulfur-containing groups	cell part;cytoplasmic part;Golgi apparatus part;Golgi membrane;integral to membrane;intracellular organelle part;intracellular part;intrinsic to membrane;membrane;membrane part;organelle membrane;organelle part	Glycosaminoglycan biosynthesis - chondroitin sulfate	Completeproteome;Glycoprotein;Golgiapparatus;Membrane;Polymorphism;Referenceproteome;Signal-anchor;Transferase;Transmembrane;Transmembranehelix	1	0	0.924497	>sp|Q9Y2C2|UST_HUMAN Uronyl 2-sulfotransferase OS=Homo sapiens (Human) OX=9606 GN=UST PE=2 SV=1
Q5T5X7	Q5T5X7	BEND3	BEN domain-containing protein 3	BEND3_HUMAN	0.925971	-0.103195		0.023577	-2.13708	+	0.0133446	-2.98012	+	0.326934	-0.946235		0.000433886	+					Completeproteome;Phosphoprotein;Referenceproteome;Repeat	1	0	0.994996	>sp|Q5T5X7|BEND3_HUMAN BEN domain-containing protein 3 OS=Homo sapiens (Human) OX=9606 GN=BEND3 PE=1 SV=1
P29279;P29279-2	P29279;P29279-2	CCN2	CCN family member 2;Isoform of P29279, Isoform 2 of CCN family member 2	CCN2_HUMAN;CCN2-2_HUMAN	0.00322231	2.34993	+	0.000105058	-4.24731	+	0.00983353	-2.97134	+	0.000296296	3.6259	+	0	+	aging;anatomical structure development;anatomical structure formation involved in morphogenesis;anatomical structure homeostasis;angiogenesis;biological adhesion;biological regulation;biosynthetic process;calcium ion transport;cartilage condensation;cation transport;cell adhesion;cell communication;cell differentiation;cell migration;cell motility;cell proliferation;cell surface receptor linked s…	binding;carbohydrate binding;glycosaminoglycan binding;growth factor binding;heparin binding;insulin-like growth factor binding;integrin binding;pattern binding;polysaccharide binding;protein binding;protein complex binding;receptor binding	cell cortex;cell part;cis-Golgi network;cytoplasmic part;cytosol;extracellular matrix;extracellular region;extracellular region part;extracellular space;Golgi apparatus;Golgi apparatus part;intracellular membrane-bounded organelle;intracellular organelle;intracellular organelle part;intracellular part;membrane;membrane-bounded organelle;organelle;organelle part;perinuclear region of cytoplasm;pla…		Alternativesplicing;Celladhesion;Completeproteome;Disulfidebond;DNAsynthesis;Extracellularmatrix;Glycoprotein;Heparin-binding;Polymorphism;Referenceproteome;Secreted;Signal	1	0	0.961219	>sp|P29279|CCN2_HUMAN CCN family member 2 OS=Homo sapiens (Human) OX=9606 GN=CCN2 PE=1 SV=2;>sp|P29279-2|CCN2-2_HUMAN Isoform of P29279, Isoform 2 of CCN family member 2 OS=Homo sapiens (Human) OX=9606 GN=CCN2 PE=1 SV=2
C9J2C3;E7EUL0;Q14435	C9J2C3;E7EUL0;Q14435	GALNT3	Isoform of Q14435, Glyco_trans_2-like domain-containing protein (Fragment);Isoform of Q14435, Ricin B-type lectin domain-containing protein;Polypeptide N-acetylgalactosaminyltransferase 3	C9J2C3_HUMAN;E7EUL0_HUMAN;GALT3_HUMAN	0.0131612	1.9716	+	0.999975	NaN		0.00499634	-2.97134	+	1	NaN		9.95542e-05	+	carbohydrate metabolic process;cellular carbohydrate metabolic process;cellular macromolecule metabolic process;cellular metabolic process;cellular process;cellular protein metabolic process;glycosylation;macromolecule glycosylation;macromolecule metabolic process;macromolecule modification;metabolic process;O-glycan processing;peptidyl-amino acid modification;peptidyl-serine modification;peptidy…	acetylgalactosaminyltransferase activity;binding;calcium ion binding;carbohydrate binding;catalytic activity;cation binding;ion binding;manganese ion binding;metal ion binding;polypeptide N-acetylgalactosaminyltransferase activity;transferase activity;transferase activity, transferring glycosyl groups;transferase activity, transferring hexosyl groups;transition metal ion binding;UDP-glycosyltrans…	cell part;cytoplasmic part;extracellular membrane-bounded organelle;extracellular organelle;extracellular region part;extracellular vesicular exosome;Golgi apparatus part;Golgi cisterna membrane;Golgi membrane;integral to membrane;intracellular organelle part;intracellular part;intrinsic to membrane;membrane;membrane part;membrane-bounded organelle;membrane-bounded vesicle;organelle;organelle mem…	Mucin type O-Glycan biosynthesis	Alternativesplicing;Completeproteome;Disulfidebond;Glycoprotein;Glycosyltransferase;Golgiapparatus;Lectin;Manganese;Membrane;Metal-binding;Proteomicsidentification;Referenceproteome;Signal-anchor;Transferase;Transmembrane;Transmembranehelix	1	0	0.799764	>tr|C9J2C3|C9J2C3_HUMAN Isoform of Q14435, Glyco_trans_2-like domain-containing protein (Fragment) OS=Homo sapiens (Human) OX=9606 GN=GALNT3 PE=1 SV=1;>tr|E7EUL0|E7EUL0_HUMAN Isoform of Q14435, Ricin B-type lectin domain-containing protein OS=Homo sapiens (Human) OX=9606 GN=GALNT3 PE=1 SV=1;>sp|Q14435|GALT3_HUMAN Polypeptide N-acetylgalactosaminyltransferase 3 OS=Homo sapiens (Human) OX=9606 GN=G…
P04745	P04745	AMY1A	Alpha-amylase 1	AMY1_HUMAN	0.21943	1.37051		0.194197	-1.38417		0.0425754	-2.79458	+	0.983693	-0.0399035		0.0342539	+	carbohydrate metabolic process;digestion;metabolic process;multicellular organismal process;primary metabolic process	alpha-amylase activity;amylase activity;binding;catalytic activity;cation binding;hydrolase activity;hydrolase activity, acting on glycosyl bonds;hydrolase activity, hydrolyzing O-glycosyl compounds;ion binding;metal ion binding	extracellular membrane-bounded organelle;extracellular organelle;extracellular region part;extracellular space;extracellular vesicular exosome;membrane-bounded organelle;membrane-bounded vesicle;organelle;vesicle	Carbohydrate digestion and absorption;Starch and sucrose metabolism	3D-structure;Calcium;Carbohydratemetabolism;Chloride;Completeproteome;Disulfidebond;Glycoprotein;Glycosidase;Hydrolase;Metal-binding;Pyrrolidonecarboxylicacid;Referenceproteome;Secreted;Signal	10	0	0.998615	>sp|P04745|AMY1_HUMAN Alpha-amylase 1 OS=Homo sapiens (Human) OX=9606 GN=AMY1A PE=1 SV=2
Q5TED7;Q8TDZ2;Q8TDZ2-2;Q8TDZ2-4	Q5TED7;Q8TDZ2;Q8TDZ2-2;Q8TDZ2-4	MICAL1	Isoform of Q8TDZ2, FAD_binding_3 domain-containing protein (Fragment);[F-actin]-monooxygenase MICAL1;Isoform of Q8TDZ2, Isoform 2 of [F-actin]-monooxygenase MICAL1;Isoform of Q8TDZ2, Isoform 4 of [F-actin]-monooxygenase MICAL1	Q5TED7_HUMAN;MICA1_HUMAN;MICA1-2_HUMAN;MICA1-4_HUMAN	0.227044	0.938349		0.00260664	-2.24672	+	0.009323	-2.56691	+	0.447869	0.618157		0.000398738	+	actin cytoskeleton organization;actin filament depolymerization;actin filament organization;actin filament-based process;actin polymerization or depolymerization;biological regulation;cellular component disassembly;cellular component disassembly at cellular level;cellular component organization;cellular component organization at cellular level;cellular component organization or biogenesis;cellula…	actin binding;binding;catalytic activity;cation binding;coenzyme binding;cofactor binding;cytoskeletal protein binding;FAD binding;flavin adenine dinucleotide binding;ion binding;metal ion binding;monooxygenase activity;oxidoreductase activity;oxidoreductase activity, acting on paired donors, with incorporation or reduction of molecular oxygen;oxidoreductase activity, acting on paired donors, wit…	cell part;cytoplasm;cytoskeletal part;intermediate filament;intracellular organelle part;intracellular part;macromolecular complex;organelle part;protein complex		3D-structure;Actin-binding;Alternativesplicing;Coiledcoil;Completeproteome;Cytoplasm;Cytoskeleton;FAD;Flavoprotein;LIMdomain;Metal-binding;Monooxygenase;NADP;Oxidoreductase;Phosphoprotein;Polymorphism;Proteomicsidentification;Referenceproteome;Zinc	1	0	0.887678	>tr|Q5TED7|Q5TED7_HUMAN Isoform of Q8TDZ2, FAD_binding_3 domain-containing protein (Fragment) OS=Homo sapiens (Human) OX=9606 GN=MICAL1 PE=1 SV=1;>sp|Q8TDZ2|MICA1_HUMAN [F-actin]-monooxygenase MICAL1 OS=Homo sapiens (Human) OX=9606 GN=MICAL1 PE=1 SV=2;>sp|Q8TDZ2-2|MICA1-2_HUMAN Isoform of Q8TDZ2, Isoform 2 of [F-actin]-monooxygenase MICAL1 OS=Homo sapiens (Human) OX=9606 GN=MICAL1 PE=1 SV=2;>sp|Q…
B8ZZZ7;Q9NUQ6;Q9NUQ6-2;Q9NUQ6-3;Q9NUQ6-4	B8ZZZ7;Q9NUQ6;Q9NUQ6-2;Q9NUQ6-3;Q9NUQ6-4	SPATS2L	Isoform of Q9NUQ6, DNA polymerase-transactivated protein 6, isoform CRA_b;SPATS2-like protein;Isoform of Q9NUQ6, Isoform 2 of SPATS2-like protein;Isoform of Q9NUQ6, Isoform 3 of SPATS2-like protein;Isoform of Q9NUQ6, Isoform 4 of SPATS2-like protein	B8ZZZ7_HUMAN;SPS2L_HUMAN;SPS2L-2_HUMAN;SPS2L-3_HUMAN;SPS2L-4_HUMAN	0.0249383	2.25578	+	0.000227488	-3.50344	+	0.00490647	-2.52451	+	0.0106829	3.23471	+	3.81779e-05	+			cell part;cytoplasm;intracellular membrane-bounded organelle;intracellular non-membrane-bounded organelle;intracellular organelle;intracellular organelle part;intracellular part;macromolecular complex;membrane-bounded organelle;non-membrane-bounded organelle;nuclear part;nucleolus;nucleus;organelle;organelle part;protein complex		Acetylation;Alternativesplicing;Coiledcoil;Completeproteome;Cytoplasm;Nucleus;Phosphoprotein;Proteomicsidentification;Referenceproteome	1	0	1.0329	>tr|B8ZZZ7|B8ZZZ7_HUMAN Isoform of Q9NUQ6, DNA polymerase-transactivated protein 6, isoform CRA_b OS=Homo sapiens (Human) OX=9606 GN=SPATS2L PE=1 SV=1;>sp|Q9NUQ6|SPS2L_HUMAN SPATS2-like protein OS=Homo sapiens (Human) OX=9606 GN=SPATS2L PE=1 SV=2;>sp|Q9NUQ6-2|SPS2L-2_HUMAN Isoform of Q9NUQ6, Isoform 2 of SPATS2-like protein OS=Homo sapiens (Human) OX=9606 GN=SPATS2L PE=1 SV=2;>sp|Q9NUQ6-3|SPS2L-3…
Q96A83;Q96A83-2	Q96A83;Q96A83-2	COL26A1	Collagen alpha-1(XXVI) chain;Isoform of Q96A83, Isoform 2 of Collagen alpha-1(XXVI) chain	COQA1_HUMAN;COQA1-2_HUMAN	0.544436	0.329704		0.0313727	-1.66567	+	0.00896399	-2.45057	+	0.606752	-0.455191		0.00115337	+	biological regulation;cellular component disassembly;cellular component disassembly at cellular level;cellular component organization;cellular component organization at cellular level;cellular component organization or biogenesis;cellular component organization or biogenesis at cellular level;cellular process;collagen catabolic process;collagen metabolic process;extracellular matrix disassembly;e…		cell part;collagen;cytoplasmic part;endoplasmic reticulum lumen;endoplasmic reticulum part;extracellular matrix;extracellular matrix part;extracellular region;extracellular region part;Golgi apparatus;intracellular membrane-bounded organelle;intracellular organelle;intracellular organelle lumen;intracellular organelle part;intracellular part;membrane;membrane-bounded organelle;membrane-enclosed l…		3D-structure;Alternativesplicing;Collagen;Completeproteome;Disulfidebond;Extracellularmatrix;Glycoprotein;Hydroxylation;Polymorphism;Referenceproteome;Repeat;Secreted;Signal	5	0	1.02125	>sp|Q96A83|COQA1_HUMAN Collagen alpha-1(XXVI) chain OS=Homo sapiens (Human) OX=9606 GN=COL26A1 PE=1 SV=1;>sp|Q96A83-2|COQA1-2_HUMAN Isoform of Q96A83, Isoform 2 of Collagen alpha-1(XXVI) chain OS=Homo sapiens (Human) OX=9606 GN=COL26A1 PE=2 SV=1
H0Y3U6;P51654;P51654-2;P51654-3	H0Y3U6;P51654;P51654-2;P51654-3	GPC3	Isoform of P51654, Glypican-3 (Fragment);Glypican-3;Isoform of P51654, Isoform 2 of Glypican-3;Isoform of P51654, Isoform 3 of Glypican-3	H0Y3U6_HUMAN;GPC3_HUMAN;GPC3-2_HUMAN;GPC3-3_HUMAN	0.146313	0.40815		0.000395579	-2.83644	+	0.00745124	-2.36669	+	0.0157559	0.8779	+	9.42285e-06	+	amine metabolic process;aminoglycan biosynthetic process;aminoglycan catabolic process;aminoglycan metabolic process;anatomical structure development;anatomical structure morphogenesis;anterior/posterior axis specification;appendage morphogenesis;axis specification;biological regulation;biomineral tissue development;biosynthetic process;blood vessel development;body morphogenesis;bone mineralizat…	enzyme inhibitor activity;enzyme regulator activity;peptidase inhibitor activity;peptidase regulator activity;peptidyl-dipeptidase inhibitor activity	anchored to membrane;anchored to plasma membrane;cell part;cytoplasmic part;extracellular matrix;extracellular membrane-bounded organelle;extracellular organelle;extracellular region part;extracellular space;extracellular vesicular exosome;Golgi apparatus part;Golgi lumen;integral to membrane;integral to plasma membrane;intracellular organelle lumen;intracellular organelle part;intracellular part…		Alternativesplicing;Cellmembrane;Completeproteome;Diseasemutation;Glycoprotein;GPI-anchor;Heparansulfate;Lipoprotein;Membrane;Proteaseinhibitor;Proteoglycan;Proteomicsidentification;Referenceproteome;Secreted;Signal	9	0	1.0419	>tr|H0Y3U6|H0Y3U6_HUMAN Isoform of P51654, Glypican-3 (Fragment) OS=Homo sapiens (Human) OX=9606 GN=GPC3 PE=1 SV=1;>sp|P51654|GPC3_HUMAN Glypican-3 OS=Homo sapiens (Human) OX=9606 GN=GPC3 PE=1 SV=1;>sp|P51654-2|GPC3-2_HUMAN Isoform of P51654, Isoform 2 of Glypican-3 OS=Homo sapiens (Human) OX=9606 GN=GPC3 PE=1 SV=1;>sp|P51654-3|GPC3-3_HUMAN Isoform of P51654, Isoform 3 of Glypican-3 OS=Homo sapie…
Q9Y6C2	Q9Y6C2	EMILIN1	EMILIN-1	EMIL1_HUMAN	0.869871	-0.0537825		0.00010757	-2.11726	+	0.00407619	-2.32439	+	0.107907	-0.26091		0	+	biological adhesion;biological regulation;cell adhesion;cellular component organization;cellular component organization at cellular level;cellular component organization or biogenesis;cellular component organization or biogenesis at cellular level;cellular process;extracellular matrix organization;extracellular structure organization;positive regulation of biological process;positive regulation o…	extracellular matrix constituent conferring elasticity;extracellular matrix structural constituent;structural molecule activity	collagen;extracellular matrix;extracellular matrix part;extracellular membrane-bounded organelle;extracellular organelle;extracellular region;extracellular region part;extracellular vesicular exosome;membrane-bounded organelle;membrane-bounded vesicle;organelle;proteinaceous extracellular matrix;vesicle		3D-structure;Alternativesplicing;Celladhesion;Coiledcoil;Collagen;Completeproteome;Disulfidebond;Extracellularmatrix;Glycoprotein;Polymorphism;Referenceproteome;Secreted;Signal	21	0	1.04444	>sp|Q9Y6C2|EMIL1_HUMAN EMILIN-1 OS=Homo sapiens (Human) OX=9606 GN=EMILIN1 PE=1 SV=3
H0YBZ2;P04233;P04233-2	H0YBZ2;P04233;P04233-2	CD74	Isoform of P04233, Thyroglobulin type-1 domain-containing protein (Fragment);HLA class II histocompatibility antigen gamma chain;Isoform of P04233, Isoform 2 of HLA class II histocompatibility antigen gamma chain	H0YBZ2_HUMAN;HG2A_HUMAN;HG2A-2_HUMAN	0.00451082	-0.98929	+	6.15385e-05	-5.02932	+	0.00566667	-2.30571	+	0.0180849	1.73433	+	0	+	activation of MAPK activity;adaptive immune response;adaptive immune response based on somatic recombination of immune receptors built from immunoglobulin superfamily domains;antigen processing and presentation;antigen processing and presentation of endogenous antigen;antigen processing and presentation of exogenous antigen;antigen processing and presentation of exogenous peptide antigen;antigen …	antigen binding;beta-amyloid binding;binding;cytokine binding;cytokine receptor activity;identical protein binding;macrophage migration inhibitory factor binding;MHC class II protein binding;MHC class II protein binding, via antigen binding groove;MHC class II protein complex binding;MHC protein binding;MHC protein complex binding;molecular transducer activity;protein binding;protein binding invo…	cell part;cell surface;clathrin coated vesicle membrane;clathrin-coated endocytic vesicle membrane;coated vesicle membrane;cytoplasmic part;cytoplasmic vesicle membrane;cytoplasmic vesicle part;endocytic vesicle membrane;endoplasmic reticulum part;endosome;ER to Golgi transport vesicle membrane;external side of plasma membrane;extracellular membrane-bounded organelle;extracellular organelle;extra…	Antigen processing and presentation;ko05152	3D-structure;Adaptiveimmunity;Alternativesplicing;Cellmembrane;Chaperone;Completeproteome;Directproteinsequencing;Disulfidebond;Endoplasmicreticulum;Endosome;Glycoprotein;Golgiapparatus;Immunity;Lysosome;Membrane;Phosphoprotein;Proteoglycan;Proteomicsidentification;Referenceproteome;Signal-anchor;Transmembrane;Transmembranehelix	1	0	0.936038	>tr|H0YBZ2|H0YBZ2_HUMAN Isoform of P04233, Thyroglobulin type-1 domain-containing protein (Fragment) OS=Homo sapiens (Human) OX=9606 GN=CD74 PE=1 SV=1;>sp|P04233|HG2A_HUMAN HLA class II histocompatibility antigen gamma chain OS=Homo sapiens (Human) OX=9606 GN=CD74 PE=1 SV=3;>sp|P04233-2|HG2A-2_HUMAN Isoform of P04233, Isoform 2 of HLA class II histocompatibility antigen gamma chain OS=Homo sapien…
Q08629	Q08629	SPOCK1	Testican-1	TICN1_HUMAN	0.955722	0.029734		0.0150744	-1.38829	+	0.0071526	-2.22516	+	0.116024	-0.807139		8.62866e-05	+	anatomical structure development;biological adhesion;biological regulation;cell adhesion;cell differentiation;cell migration;cell motility;cellular component movement;cellular developmental process;cellular process;cellular response to stimulus;central nervous system neuron differentiation;developmental process;locomotion;negative regulation of biological process;negative regulation of catalytic …	binding;calcium ion binding;cation binding;cysteine-type endopeptidase inhibitor activity;endopeptidase inhibitor activity;endopeptidase regulator activity;enzyme inhibitor activity;enzyme regulator activity;ion binding;metal ion binding;metalloendopeptidase inhibitor activity;metalloenzyme inhibitor activity;metalloenzyme regulator activity;peptidase inhibitor activity;peptidase regulator activi…	axon part;cell part;cell projection part;cytoplasm;cytoskeletal part;extracellular matrix;extracellular region part;extracellular space;intracellular organelle part;intracellular part;neuromuscular junction;node of Ranvier;organelle part;postsynaptic density;proteinaceous extracellular matrix;sarcoplasm;synapse;synapse part		Completeproteome;Directproteinsequencing;Disulfidebond;Extracellularmatrix;Glycoprotein;Heparansulfate;Proteoglycan;Referenceproteome;Secreted;Signal	1	0	0.949215	>sp|Q08629|TICN1_HUMAN Testican-1 OS=Homo sapiens (Human) OX=9606 GN=SPOCK1 PE=1 SV=1
D6RJA3;P29120;P29120-2	D6RJA3;P29120;P29120-2	PCSK1	Isoform of P29120, S8_pro-domain domain-containing protein (Fragment);Neuroendocrine convertase 1;Isoform of P29120, Isoform 2 of Neuroendocrine convertase 1	D6RJA3_HUMAN;NEC1_HUMAN;NEC1-2_HUMAN	0.334301	1.3697		0.00389364	-1.73725	+	0.0235732	-2.21695	+	0.377647	0.890003		0.00603578	+	biological regulation;biosynthetic process;cell communication;cell-cell signaling;cellular biosynthetic process;cellular macromolecule metabolic process;cellular metabolic process;cellular process;cellular protein metabolic process;hormone metabolic process;macromolecule metabolic process;metabolic process;peptide biosynthetic process;peptide hormone processing;peptide metabolic process;primary m…	catalytic activity;endopeptidase activity;hydrolase activity;peptidase activity;peptidase activity, acting on L-amino acid peptides;serine hydrolase activity;serine-type endopeptidase activity;serine-type peptidase activity	cell part;cytoplasmic membrane-bounded vesicle;cytoplasmic membrane-bounded vesicle lumen;cytoplasmic part;cytoplasmic vesicle;cytoplasmic vesicle part;extracellular region part;extracellular space;Golgi apparatus;intracellular membrane-bounded organelle;intracellular organelle;intracellular organelle part;intracellular part;membrane-bounded organelle;membrane-bounded vesicle;membrane-enclosed lu…		Alternativesplicing;Calcium;Cleavageonpairofbasicresidues;Completeproteome;Cytoplasmicvesicle;Diseasemutation;Disulfidebond;Glycoprotein;Hydrolase;Obesity;Polymorphism;Protease;Proteomicsidentification;Referenceproteome;Serineprotease;Signal;Zymogen	1	0	0.89598	>tr|D6RJA3|D6RJA3_HUMAN Isoform of P29120, S8_pro-domain domain-containing protein (Fragment) OS=Homo sapiens (Human) OX=9606 GN=PCSK1 PE=1 SV=8;>sp|P29120|NEC1_HUMAN Neuroendocrine convertase 1 OS=Homo sapiens (Human) OX=9606 GN=PCSK1 PE=1 SV=2;>sp|P29120-2|NEC1-2_HUMAN Isoform of P29120, Isoform 2 of Neuroendocrine convertase 1 OS=Homo sapiens (Human) OX=9606 GN=PCSK1 PE=1 SV=2
Q13740;Q13740-2	Q13740;Q13740-2	ALCAM	CD166 antigen;Isoform of Q13740, Isoform 2 of CD166 antigen	CD166_HUMAN;CD166-2_HUMAN	0.844704	-0.0476055		0	-2.77328	+	0.00544	-2.18993	+	0.00382549	0.535744	+	0	+	axon guidance;biological adhesion;biological regulation;cell adhesion;cellular process;cellular response to stimulus;chemotaxis;locomotion;motor axon guidance;regulation of biological process;regulation of cellular process;response to chemical stimulus;response to external stimulus;response to stimulus;signal transduction;taxis	binding;protein binding;receptor binding	adherens junction;anchoring junction;axon;cell body;cell junction;cell part;cell projection;cell-substrate adherens junction;cell-substrate junction;external side of plasma membrane;extracellular membrane-bounded organelle;extracellular organelle;extracellular region part;extracellular vesicular exosome;focal adhesion;integral to membrane;intrinsic to membrane;membrane part;membrane-bounded organ…	Cell adhesion molecules (CAMs)	3D-structure;Alternativesplicing;Celladhesion;Completeproteome;Directproteinsequencing;Disulfidebond;Glycoprotein;Immunoglobulindomain;Membrane;Polymorphism;Referenceproteome;Repeat;Secreted;Signal;Transmembrane;Transmembranehelix	12	0	1.05735	>sp|Q13740|CD166_HUMAN CD166 antigen OS=Homo sapiens (Human) OX=9606 GN=ALCAM PE=1 SV=2;>sp|Q13740-2|CD166-2_HUMAN Isoform of Q13740, Isoform 2 of CD166 antigen OS=Homo sapiens (Human) OX=9606 GN=ALCAM PE=1 SV=2
A0A5F9ZH11;A0A5F9ZHW9;A0A5F9ZHX4;P55201;P55201-2;P55201-3;P55201-4	A0A5F9ZH11;A0A5F9ZHW9;A0A5F9ZHX4;P55201;P55201-2;P55201-3;P55201-4	BRPF1	Isoform of P55201, Peregrin (Fragment);Isoform of P55201, Peregrin;Isoform of P55201, Peregrin;Peregrin;Isoform of P55201, Isoform 2 of Peregrin;Isoform of P55201, Isoform 3 of Peregrin;Isoform of P55201, Isoform 4 of Peregrin	A0A5F9ZH11_HUMAN;A0A5F9ZHW9_HUMAN;A0A5F9ZHX4_HUMAN;BRPF1_HUMAN;BRPF1-2_HUMAN;BRPF1-3_HUMAN;BRPF1-4_HUMAN	0.998713	-0.00476845		0.00305452	-3.85769	+	0.0368812	-2.17738	+	0.418707	1.67554		0.00966729	+	biological regulation;biosynthetic process;cellular biosynthetic process;cellular component organization;cellular component organization at cellular level;cellular component organization or biogenesis;cellular component organization or biogenesis at cellular level;cellular macromolecule biosynthetic process;cellular macromolecule metabolic process;cellular metabolic process;cellular nitrogen comp…	binding;cation binding;DNA binding;ion binding;metal ion binding;nucleic acid binding;transition metal ion binding;zinc ion binding	cell part;cytoplasm;H3 histone acetyltransferase complex;histone acetyltransferase complex;intracellular membrane-bounded organelle;intracellular organelle;intracellular organelle part;intracellular part;macromolecular complex;membrane-bounded organelle;MOZ/MORF histone acetyltransferase complex;nuclear part;nucleoplasm;nucleoplasm part;nucleus;organelle;organelle part;protein complex		3D-structure;Acetylation;Activator;Alternativesplicing;Bromodomain;Chromatinregulator;Completeproteome;Cytoplasm;DNA-binding;Metal-binding;Nucleus;Phosphoprotein;Polymorphism;Referenceproteome;Transcription;Transcriptionregulation;Zinc;Zinc-finger	1	0	0.994625	>tr|A0A5F9ZH11|A0A5F9ZH11_HUMAN Isoform of P55201, Peregrin (Fragment) OS=Homo sapiens (Human) OX=9606 GN=BRPF1 PE=1 SV=1;>tr|A0A5F9ZHW9|A0A5F9ZHW9_HUMAN Isoform of P55201, Peregrin OS=Homo sapiens (Human) OX=9606 GN=BRPF1 PE=1 SV=1;>tr|A0A5F9ZHX4|A0A5F9ZHX4_HUMAN Isoform of P55201, Peregrin OS=Homo sapiens (Human) OX=9606 GN=BRPF1 PE=1 SV=1;>sp|P55201|BRPF1_HUMAN Peregrin OS=Homo sapiens (Human)…
P06858	P06858	LPL	Lipoprotein lipase	LIPL_HUMAN	0.559908	0.685433		1	-3.0504		0.00561458	-2.14318	+	0.999552	1.59266		0.00591108	+	acylglycerol biosynthetic process;acylglycerol catabolic process;acylglycerol metabolic process;biological regulation;biosynthetic process;carboxylic acid biosynthetic process;carboxylic acid metabolic process;catabolic process;cellular biosynthetic process;cellular catabolic process;cellular component organization;cellular component organization or biogenesis;cellular ketone metabolic process;ce…	apolipoprotein binding;binding;carbohydrate binding;carboxylic ester hydrolase activity;catalytic activity;glycosaminoglycan binding;heparin binding;hydrolase activity;hydrolase activity, acting on ester bonds;lipase activity;lipid binding;lipoprotein lipase activity;pattern binding;phospholipase activity;polysaccharide binding;protein binding;receptor binding;triglyceride binding;triglyceride li…	anchored to membrane;cell part;cell surface;chylomicron;extracellular matrix;extracellular membrane-bounded organelle;extracellular organelle;extracellular region;extracellular region part;extracellular space;extracellular vesicular exosome;intrinsic to membrane;macromolecular complex;membrane;membrane part;membrane-bounded organelle;membrane-bounded vesicle;organelle;plasma lipoprotein particle;…	Alzheimer's disease;Glycerolipid metabolism;PPAR signaling pathway	Cellmembrane;Chylomicron;Completeproteome;Directproteinsequencing;Diseasemutation;Disulfidebond;Glycoprotein;GPI-anchor;Heparin-binding;Hydrolase;Hyperlipidemia;Lipiddegradation;Lipidmetabolism;Lipoprotein;Membrane;Nitration;Polymorphism;Referenceproteome;Secreted;Signal;VLDL	1	0	0.846114	>sp|P06858|LIPL_HUMAN Lipoprotein lipase OS=Homo sapiens (Human) OX=9606 GN=LPL PE=1 SV=1
K7ES70;P55083;P55083-2	K7ES70;P55083;P55083-2	MFAP4	Isoform of P55083, Fibrinogen C-terminal domain-containing protein;Microfibril-associated glycoprotein 4;Isoform of P55083, Isoform 2 of Microfibril-associated glycoprotein 4	K7ES70_HUMAN;MFAP4_HUMAN;MFAP4-2_HUMAN	0.000203753	3.73936	+	0.020313	1.07972	+	0.0114241	-2.12699	+	0.0980362	0.532656		0	+	biological adhesion;biological regulation;cell adhesion;cellular component assembly;cellular component assembly at cellular level;cellular component organization;cellular component organization at cellular level;cellular component organization or biogenesis;cellular component organization or biogenesis at cellular level;cellular process;cellular response to abiotic stimulus;cellular response to l…		elastic fiber;extracellular matrix part;extracellular membrane-bounded organelle;extracellular organelle;extracellular region;extracellular region part;extracellular vesicular exosome;fibril;membrane-bounded organelle;membrane-bounded vesicle;microfibril;organelle;vesicle		Alternativesplicing;Calcium;Celladhesion;Completeproteome;Directproteinsequencing;Extracellularmatrix;Glycoprotein;Polymorphism;Proteomicsidentification;Referenceproteome;Secreted;Signal	2	0	0.995755	>tr|K7ES70|K7ES70_HUMAN Isoform of P55083, Fibrinogen C-terminal domain-containing protein OS=Homo sapiens (Human) OX=9606 GN=MFAP4 PE=1 SV=1;>sp|P55083|MFAP4_HUMAN Microfibril-associated glycoprotein 4 OS=Homo sapiens (Human) OX=9606 GN=MFAP4 PE=1 SV=2;>sp|P55083-2|MFAP4-2_HUMAN Isoform of P55083, Isoform 2 of Microfibril-associated glycoprotein 4 OS=Homo sapiens (Human) OX=9606 GN=MFAP4 PE=1 SV…
P29762	P29762	CRABP1	Cellular retinoic acid-binding protein 1	RABP1_HUMAN	0.273298	-0.648358		0.000414747	-3.17421	+	0.00538138	-2.11192	+	0.648979	0.413932		3.9485e-05	+	biological regulation;cellular process;cellular response to stimulus;developmental process;multicellular organismal development;multicellular organismal process;regulation of biological process;regulation of cellular process;response to stimulus;signal transduction	binding;carboxylic acid binding;isoprenoid binding;lipid binding;monocarboxylic acid binding;retinal binding;retinoic acid binding;retinoid binding;retinol binding;transporter activity;vitamin binding	cell part;cytoplasmic part;cytosol;intracellular part		Completeproteome;Cytoplasm;Referenceproteome;Retinol-binding;Transport;VitaminA	12	0	1.05387	>sp|P29762|RABP1_HUMAN Cellular retinoic acid-binding protein 1 OS=Homo sapiens (Human) OX=9606 GN=CRABP1 PE=1 SV=2
Q9UJQ4	Q9UJQ4	SALL4	Sal-like protein 4	SALL4_HUMAN	0.998749	-0.408441		1	NaN		0.0306911	-2.0364	+	1	NaN		0.00421605	+	anatomical structure development;anatomical structure formation involved in morphogenesis;anatomical structure morphogenesis;appendage morphogenesis;biological regulation;biosynthetic process;cardiac septum development;cell proliferation;cellular biosynthetic process;cellular macromolecule biosynthetic process;cellular macromolecule metabolic process;cellular metabolic process;cellular nitrogen c…	binding;cation binding;DNA binding;ion binding;metal ion binding;nucleic acid binding	cell part;chromatin;chromosomal part;cytoplasm;heterochromatin;intracellular membrane-bounded organelle;intracellular organelle;intracellular organelle part;intracellular part;macromolecular complex;membrane-bounded organelle;nuclear part;nucleoplasm;organelle;organelle part;protein complex		Alternativesplicing;Completeproteome;Cytoplasm;Diseasemutation;DNA-binding;Isopeptidebond;Metal-binding;Nucleus;Oncogene;Phosphoprotein;Polymorphism;Referenceproteome;Repeat;Transcription;Transcriptionregulation;Ublconjugation;Zinc;Zinc-finger	1	0	0.923013	>sp|Q9UJQ4|SALL4_HUMAN Sal-like protein 4 OS=Homo sapiens (Human) OX=9606 GN=SALL4 PE=1 SV=1
A0A0G2JPD3;A0A140T8W8;A0A140T8Y4;A0A140T913;A0A140T933;A0A140T941;A0A140T955;A0A140T975;A0A140T9I0;A0A140T9X5;A0A140T9Z6;A0A1W2PPF8;A0A1W2PPQ2;A0A1W2PQS8;A0A1W2PR61;A0A1W2PRT9;A0A1W2PS39;B0UXQ0;Q53Z42;Q5RJ27;Q5SPM2;Q9GJ45	A0A0G2JPD3;A0A140T8W8;A0A140T8Y4;A0A140T913;A0A140T933;A0A140T941;A0A140T955;A0A140T975;A0A140T9I0;A0A140T9X5;A0A140T9Z6;A0A1W2PPF8;A0A1W2PPQ2;A0A1W2PQS8;A0A1W2PR61;A0A1W2PRT9;A0A1W2PS39;B0UXQ0;Q53Z42;Q5RJ27;Q5SPM2;Q9GJ45	HLA-A	Isoform of P04439, Ig-like domain-containing protein;Isoform of P04439, Ig-like domain-containing protein;Isoform of P04439, Ig-like domain-containing protein;Isoform of P04439, Ig-like domain-containing protein;Isoform of P04439, Ig-like domain-containing protein (Fragment);Isoform of P04439, Ig-like domain-containing protein;Isoform of P04439, Ig-like domain-containing protein;Isoform of P04439…	A0A0G2JPD3_HUMAN;A0A140T8W8_HUMAN;A0A140T8Y4_HUMAN;A0A140T913_HUMAN;A0A140T933_HUMAN;A0A140T941_HUMAN;A0A140T955_HUMAN;A0A140T975_HUMAN;A0A140T9I0_HUMAN;A0A140T9X5_HUMAN;A0A140T9Z6_HUMAN;A0A1W2PPF8_HUMAN;A0A1W2PPQ2_HUMAN;A0A1W2PQS8_HUMAN;A0A1W2PR61_HUMAN;A0A1W2PRT9_HUMAN;A0A1W2PS39_HUMAN;B0UXQ0_HUMAN;Q53Z42_HUMAN;Q5RJ27_HUMAN;Q5SPM2_HUMAN;Q9GJ45_HUMAN	0.994424	-0.00483541		0.000611987	-2.33667	+	0.0123113	-2.0349	+	0.578042	0.296935		0.00011713	+	antigen processing and presentation;antigen processing and presentation of peptide antigen;antigen processing and presentation of peptide antigen via MHC class I;biological regulation;immune response;immune system process;positive regulation of adaptive immune response;positive regulation of adaptive immune response based on somatic recombination of immune receptors built from immunoglobulin supe…	antigen binding;binding;peptide antigen binding;peptide binding	cell part;integral to membrane;intrinsic to membrane;macromolecular complex;membrane part;MHC class I protein complex;MHC protein complex;plasma membrane part;protein complex	Allograft rejection;Antigen processing and presentation;Autoimmune thyroid disease;Cell adhesion molecules (CAMs);Endocytosis;Graft-versus-host disease;Natural killer cell mediated cytotoxicity;Phagosome;Type I diabetes mellitus;Viral myocarditis	Disulfidebond;Immunity;Membrane;MHCI;Signal;Transmembrane;Transmembranehelix	1	0	0.990946	>tr|A0A0G2JPD3|A0A0G2JPD3_HUMAN Isoform of P04439, Ig-like domain-containing protein OS=Homo sapiens (Human) OX=9606 GN=HLA-A PE=1 SV=1;>tr|A0A140T8W8|A0A140T8W8_HUMAN Isoform of P04439, Ig-like domain-containing protein OS=Homo sapiens (Human) OX=9606 GN=HLA-A PE=1 SV=1;>tr|A0A140T8Y4|A0A140T8Y4_HUMAN Isoform of P04439, Ig-like domain-containing protein OS=Homo sapiens (Human) OX=9606 GN=HLA-A P…
O15226;O15226-2	O15226;O15226-2	NKRF	NF-kappa-B-repressing factor;Isoform of O15226, Isoform 2 of NF-kappa-B-repressing factor	NKRF_HUMAN;NKRF-2_HUMAN	0.13058	1.31572		0.000902791	-1.87619	+	0.0165505	-2.02091	+	0.145857	1.171		0.00247992	+	biological regulation;biosynthetic process;cellular biosynthetic process;cellular macromolecule biosynthetic process;cellular macromolecule metabolic process;cellular metabolic process;cellular nitrogen compound metabolic process;cellular process;macromolecule biosynthetic process;macromolecule metabolic process;metabolic process;negative regulation of biological process;negative regulation of bi…	binding;DNA binding;nucleic acid binding	cell part;cytoplasmic part;endoplasmic reticulum;intracellular membrane-bounded organelle;intracellular non-membrane-bounded organelle;intracellular organelle;intracellular organelle part;intracellular part;membrane-bounded organelle;non-membrane-bounded organelle;nuclear part;nucleolus;nucleus;organelle;organelle part		Alternativesplicing;Completeproteome;DNA-binding;Nucleus;Referenceproteome;Repressor;Transcription;Transcriptionregulation	1	0	0.98952	>sp|O15226|NKRF_HUMAN NF-kappa-B-repressing factor OS=Homo sapiens (Human) OX=9606 GN=NKRF PE=1 SV=2;>sp|O15226-2|NKRF-2_HUMAN Isoform of O15226, Isoform 2 of NF-kappa-B-repressing factor OS=Homo sapiens (Human) OX=9606 GN=NKRF PE=1 SV=2
E7EW59;F5H433;H0YFS7;Q9Y467	E7EW59;F5H433;H0YFS7;Q9Y467	SALL2	Isoform of Q9Y467, Sal-like protein 2;Isoform of Q9Y467, Sal-like protein 2;Isoform of Q9Y467, Sal-like protein 2 (Fragment);Sal-like protein 2	E7EW59_HUMAN;F5H433_HUMAN;H0YFS7_HUMAN;SALL2_HUMAN	0.0137542	-0.836266	+	4.90368e-05	-3.00074	+	0.00547541	-2.01328	+	0.432045	0.151201		0	+	anatomical structure development;biological regulation;biosynthetic process;cellular biosynthetic process;cellular macromolecule biosynthetic process;cellular macromolecule metabolic process;cellular metabolic process;cellular nitrogen compound metabolic process;cellular process;developmental process;eye development;macromolecule biosynthetic process;macromolecule metabolic process;metabolic proc…	binding;cation binding;DNA binding;ion binding;metal ion binding;nucleic acid binding	cell part;chromatin remodeling complex;histone deacetylase complex;intracellular organelle part;intracellular part;macromolecular complex;nuclear part;nucleoplasm part;NuRD complex;organelle part;protein complex;transcriptional repressor complex		Alternativesplicing;Completeproteome;DNA-binding;Isopeptidebond;Metal-binding;Nucleus;Phosphoprotein;Polymorphism;Proteomicsidentification;Referenceproteome;Repeat;Transcription;Transcriptionregulation;Ublconjugation;Zinc;Zinc-finger	2	0	1.03961	>tr|E7EW59|E7EW59_HUMAN Isoform of Q9Y467, Sal-like protein 2 OS=Homo sapiens (Human) OX=9606 GN=SALL2 PE=1 SV=2;>tr|F5H433|F5H433_HUMAN Isoform of Q9Y467, Sal-like protein 2 OS=Homo sapiens (Human) OX=9606 GN=SALL2 PE=1 SV=3;>tr|H0YFS7|H0YFS7_HUMAN Isoform of Q9Y467, Sal-like protein 2 (Fragment) OS=Homo sapiens (Human) OX=9606 GN=SALL2 PE=1 SV=2;>sp|Q9Y467|SALL2_HUMAN Sal-like protein 2 OS=Homo…
P35555	P35555	FBN1	Fibrillin-1	FBN1_HUMAN	0.00450281	1.62189	+	0.783571	-0.171476		0.0191257	-2.01112	+	0.598368	-0.217756		0.000547612	+	anatomical structure development;anatomical structure morphogenesis;biological regulation;cellular component disassembly;cellular component disassembly at cellular level;cellular component organization;cellular component organization at cellular level;cellular component organization or biogenesis;cellular component organization or biogenesis at cellular level;cellular process;cellular response to…	binding;calcium ion binding;cation binding;extracellular matrix structural constituent;ion binding;metal ion binding;structural molecule activity	basement membrane;extracellular matrix;extracellular matrix part;extracellular membrane-bounded organelle;extracellular organelle;extracellular region;extracellular region part;extracellular space;extracellular vesicular exosome;fibril;membrane-bounded organelle;membrane-bounded vesicle;microfibril;organelle;proteinaceous extracellular matrix;vesicle		3D-structure;Aorticaneurysm;Calcium;Completeproteome;Diseasemutation;Disulfidebond;Dwarfism;EGF-likedomain;Extracellularmatrix;Glycoprotein;Phosphoprotein;Polymorphism;Referenceproteome;Repeat;Secreted;Signal	6	0	1.05068	>sp|P35555|FBN1_HUMAN Fibrillin-1 OS=Homo sapiens (Human) OX=9606 GN=FBN1 PE=1 SV=4
F5GZ28;M0R0Q7;P18858;P18858-2;P18858-3	F5GZ28;M0R0Q7;P18858;P18858-2;P18858-3	LIG1	Isoform of P18858, DNA ligase;Isoform of P18858, DNA ligase;DNA ligase 1;Isoform of P18858, Isoform 2 of DNA ligase 1;Isoform of P18858, Isoform 3 of DNA ligase 1	F5GZ28_HUMAN;M0R0Q7_HUMAN;DNLI1_HUMAN;DNLI1-2_HUMAN;DNLI1-3_HUMAN	0.290163	-0.695528		0.00106122	-2.04042	+	0.0102116	-1.93685	+	0.393129	-0.591956		0.000138473	+	anatomical structure homeostasis;anatomical structure morphogenesis;base-excision repair;biological regulation;biosynthetic process;cell cycle;cell division;cellular biosynthetic process;cellular component organization;cellular component organization at cellular level;cellular component organization or biogenesis;cellular component organization or biogenesis at cellular level;cellular macromolecu…	adenyl nucleotide binding;adenyl ribonucleotide binding;ATP binding;binding;catalytic activity;cation binding;DNA binding;DNA ligase (ATP) activity;DNA ligase activity;ion binding;ligase activity;ligase activity, forming phosphoric ester bonds;metal ion binding;nucleic acid binding;nucleotide binding;purine nucleotide binding;purine ribonucleoside triphosphate binding;purine ribonucleotide bindin…	cell part;cytoplasmic part;Golgi apparatus;intracellular membrane-bounded organelle;intracellular organelle;intracellular organelle part;intracellular part;membrane-bounded organelle;mitochondrion;nuclear part;nucleoplasm;nucleus;organelle;organelle part	Base excision repair;DNA replication;Mismatch repair;Nucleotide excision repair	3D-structure;Acetylation;Alternativesplicing;ATP-binding;Cellcycle;Celldivision;Completeproteome;DNAdamage;DNArecombination;DNArepair;DNAreplication;Isopeptidebond;Ligase;Magnesium;Metal-binding;Nucleotide-binding;Nucleus;Phosphoprotein;Polymorphism;Proteomicsidentification;Referenceproteome;Ublconjugation	1	0	0.920331	>tr|F5GZ28|F5GZ28_HUMAN Isoform of P18858, DNA ligase OS=Homo sapiens (Human) OX=9606 GN=LIG1 PE=1 SV=1;>tr|M0R0Q7|M0R0Q7_HUMAN Isoform of P18858, DNA ligase OS=Homo sapiens (Human) OX=9606 GN=LIG1 PE=1 SV=1;>sp|P18858|DNLI1_HUMAN DNA ligase 1 OS=Homo sapiens (Human) OX=9606 GN=LIG1 PE=1 SV=1;>sp|P18858-2|DNLI1-2_HUMAN Isoform of P18858, Isoform 2 of DNA ligase 1 OS=Homo sapiens (Human) OX=9606 G…
Q16651;Q16651-2	Q16651;Q16651-2	PRSS8	Prostasin;Isoform of Q16651, Isoform 2 of Prostasin	PRSS8_HUMAN;PRSS8-2_HUMAN	0.449496	0.182125		0.000326683	-2.63222	+	0.00842331	-1.9346	+	0.0185742	0.879736	+	7.32601e-06	+	biological regulation;positive regulation of biological process;positive regulation of ion transport;positive regulation of sodium ion transport;positive regulation of transport;regulation of biological process;regulation of ion transport;regulation of localization;regulation of metal ion transport;regulation of sodium ion transport;regulation of transport	catalytic activity;endopeptidase activity;hydrolase activity;peptidase activity;peptidase activity, acting on L-amino acid peptides;serine hydrolase activity;serine-type endopeptidase activity;serine-type peptidase activity	cell part;extracellular membrane-bounded organelle;extracellular organelle;extracellular region;extracellular region part;extracellular space;extracellular vesicular exosome;integral to membrane;intrinsic to membrane;membrane;membrane part;membrane-bounded organelle;membrane-bounded vesicle;organelle;plasma membrane;vesicle		3D-structure;Alternativesplicing;Cellmembrane;Completeproteome;Directproteinsequencing;Disulfidebond;Glycoprotein;Hydrolase;Membrane;Protease;Referenceproteome;Secreted;Serineprotease;Signal;Transmembrane;Transmembranehelix;Zymogen	1	0	0.993663	>sp|Q16651|PRSS8_HUMAN Prostasin OS=Homo sapiens (Human) OX=9606 GN=PRSS8 PE=1 SV=1;>sp|Q16651-2|PRSS8-2_HUMAN Isoform of Q16651, Isoform 2 of Prostasin OS=Homo sapiens (Human) OX=9606 GN=PRSS8 PE=1 SV=1
F8VRD2;F8VS54;F8VUW9;F8VV39;F8VV47;F8VVE5;F8VWX0;F8VWY4;F8VZ66;F8W0L1;Q9H0H5	F8VRD2;F8VS54;F8VUW9;F8VV39;F8VV47;F8VVE5;F8VWX0;F8VWY4;F8VZ66;F8W0L1;Q9H0H5	RACGAP1	Isoform of Q9H0H5, Rac GTPase-activating protein 1 (Fragment);Isoform of Q9H0H5, Rac GTPase-activating protein 1 (Fragment);Isoform of Q9H0H5, Rac GTPase-activating protein 1 (Fragment);Isoform of Q9H0H5, Rac GTPase-activating protein 1 (Fragment);Isoform of Q9H0H5, Rac GTPase-activating protein 1 (Fragment);Isoform of Q9H0H5, Rac GTPase-activating protein 1 (Fragment);Isoform of Q9H0H5, Rac GTPa…	F8VRD2_HUMAN;F8VS54_HUMAN;F8VUW9_HUMAN;F8VV39_HUMAN;F8VV47_HUMAN;F8VVE5_HUMAN;F8VWX0_HUMAN;F8VWY4_HUMAN;F8VZ66_HUMAN;F8W0L1_HUMAN;RGAP1_HUMAN	0.792714	-0.26832		0.00164331	-2.17466	+	0.0307072	-1.9248	+	0.988366	-0.0184555		0.00378786	+	actin cytoskeleton organization;actin filament-based process;actomyosin structure organization;anion transport;antigen processing and presentation;antigen processing and presentation of exogenous antigen;antigen processing and presentation of exogenous peptide antigen;antigen processing and presentation of exogenous peptide antigen via MHC class II;antigen processing and presentation of peptide a…	alpha-tubulin binding;beta-tubulin binding;binding;cation binding;cytoskeletal protein binding;enzyme activator activity;enzyme binding;enzyme regulator activity;gamma-tubulin binding;GTPase activator activity;GTPase regulator activity;ion binding;kinase binding;lipid binding;metal ion binding;microtubule binding;nucleoside-triphosphatase regulator activity;phosphatidylinositol binding;phosphatid…	acrosomal vesicle;cell division site part;cell part;centralspindlin complex;cleavage furrow;cytoplasmic membrane-bounded vesicle;cytoplasmic part;cytoplasmic vesicle;cytoskeletal part;cytosol;extracellular membrane-bounded organelle;extracellular organelle;extracellular region part;extracellular vesicular exosome;extrinsic to internal side of plasma membrane;extrinsic to membrane;extrinsic to pla…		3D-structure;Acetylation;Cellcycle;Celldivision;Cellmembrane;Coiledcoil;Completeproteome;Cytoplasm;Cytoplasmicvesicle;Cytoskeleton;Developmentalprotein;Differentiation;GTPaseactivation;Iontransport;Lipid-binding;Membrane;Metal-binding;Microtubule;Nucleus;Phosphoprotein;Proteomicsidentification;Referenceproteome;Spermatogenesis;Transport;Zinc;Zinc-finger	1	0	0.932238	>tr|F8VRD2|F8VRD2_HUMAN Isoform of Q9H0H5, Rac GTPase-activating protein 1 (Fragment) OS=Homo sapiens (Human) OX=9606 GN=RACGAP1 PE=1 SV=8;>tr|F8VS54|F8VS54_HUMAN Isoform of Q9H0H5, Rac GTPase-activating protein 1 (Fragment) OS=Homo sapiens (Human) OX=9606 GN=RACGAP1 PE=1 SV=1;>tr|F8VUW9|F8VUW9_HUMAN Isoform of Q9H0H5, Rac GTPase-activating protein 1 (Fragment) OS=Homo sapiens (Human) OX=9606 GN=…
Q9P0U3;Q9P0U3-2	Q9P0U3;Q9P0U3-2	SENP1	Sentrin-specific protease 1;Isoform of Q9P0U3, Isoform 2 of Sentrin-specific protease 1	SENP1_HUMAN;SENP1-2_HUMAN	0.0415394	1.02079	+	0.018588	-1.69857	+	0.0119079	-1.90407	+	0.245521	0.815291		0.00199406	+	activation of caspase activity;biological regulation;cellular macromolecule metabolic process;cellular metabolic process;cellular process;cellular protein metabolic process;macromolecule metabolic process;macromolecule modification;metabolic process;negative regulation of biological process;negative regulation of catabolic process;negative regulation of cellular catabolic process;negative regulat…	catalytic activity;cysteine-type peptidase activity;endopeptidase activity;hydrolase activity;peptidase activity;peptidase activity, acting on L-amino acid peptides;small conjugating protein-specific protease activity;SUMO-specific protease activity	adherens junction;anchoring junction;cell junction;cell part;cell-substrate adherens junction;cell-substrate junction;cytoplasm;focal adhesion;intracellular membrane-bounded organelle;intracellular organelle;intracellular organelle part;intracellular part;membrane;membrane-bounded organelle;nuclear membrane;nuclear part;nucleoplasm;nucleus;organelle;organelle membrane;organelle part		3D-structure;Alternativesplicing;Completeproteome;Cytoplasm;Hydrolase;Nucleus;Phosphoprotein;Polymorphism;Protease;Referenceproteome;Thiolprotease;Ublconjugationpathway	1	0	0.872751	>sp|Q9P0U3|SENP1_HUMAN Sentrin-specific protease 1 OS=Homo sapiens (Human) OX=9606 GN=SENP1 PE=1 SV=2;>sp|Q9P0U3-2|SENP1-2_HUMAN Isoform of Q9P0U3, Isoform 2 of Sentrin-specific protease 1 OS=Homo sapiens (Human) OX=9606 GN=SENP1 PE=1 SV=2
Q7L3S4	Q7L3S4	ZNF771	Zinc finger protein 771	ZN771_HUMAN	0.926754	-0.0977313		4.50704e-05	-3.73978	+	0.0216595	-1.8753	+	0.0350279	1.76675	+	0.00018864	+	biological regulation;biosynthetic process;cellular biosynthetic process;cellular macromolecule biosynthetic process;cellular macromolecule metabolic process;cellular metabolic process;cellular nitrogen compound metabolic process;cellular process;macromolecule biosynthetic process;macromolecule metabolic process;metabolic process;nitrogen compound metabolic process;nucleic acid metabolic process;…	binding;cation binding;DNA binding;ion binding;metal ion binding;nucleic acid binding	cell part;intracellular membrane-bounded organelle;intracellular organelle;intracellular part;membrane-bounded organelle;nucleus;organelle		Completeproteome;DNA-binding;Metal-binding;Nucleus;Polymorphism;Referenceproteome;Repeat;Transcription;Transcriptionregulation;Zinc;Zinc-finger	1	0	0.975597	>sp|Q7L3S4|ZN771_HUMAN Zinc finger protein 771 OS=Homo sapiens (Human) OX=9606 GN=ZNF771 PE=1 SV=1
O43854;O43854-2	O43854;O43854-2	EDIL3	EGF-like repeat and discoidin I-like domain-containing protein 3;Isoform of O43854, Isoform 2 of EGF-like repeat and discoidin I-like domain-containing protein 3	EDIL3_HUMAN;EDIL3-2_HUMAN	0.237332	0.882846		0.0102632	-1.73604	+	0.0432375	-1.87356	+	0.255867	0.745323		0.00826172	+	biological adhesion;biological regulation;cell adhesion;cellular process;developmental process;multicellular organismal development;multicellular organismal process;positive regulation of biological process;positive regulation of cell adhesion;positive regulation of cell-substrate adhesion;positive regulation of cellular process;regulation of biological process;regulation of cell adhesion;regulat…	binding;calcium ion binding;cation binding;integrin binding;ion binding;metal ion binding;protein binding;protein complex binding;receptor binding	extracellular membrane-bounded organelle;extracellular organelle;extracellular region part;extracellular vesicular exosome;membrane-bounded organelle;membrane-bounded vesicle;organelle;vesicle		3D-structure;Alternativesplicing;Calcium;Celladhesion;Completeproteome;Developmentalprotein;Disulfidebond;EGF-likedomain;Glycoprotein;Metal-binding;Referenceproteome;Repeat;Secreted;Signal	2	0	1.01702	>sp|O43854|EDIL3_HUMAN EGF-like repeat and discoidin I-like domain-containing protein 3 OS=Homo sapiens (Human) OX=9606 GN=EDIL3 PE=1 SV=1;>sp|O43854-2|EDIL3-2_HUMAN Isoform of O43854, Isoform 2 of EGF-like repeat and discoidin I-like domain-containing protein 3 OS=Homo sapiens (Human) OX=9606 GN=EDIL3 PE=1 SV=1
O15381;O15381-2;O15381-3;O15381-5	O15381;O15381-2;O15381-3;O15381-5	NVL	Nuclear valosin-containing protein-like;Isoform of O15381, Isoform 2 of Nuclear valosin-containing protein-like;Isoform of O15381, Isoform 3 of Nuclear valosin-containing protein-like;Isoform of O15381, Isoform 5 of Nuclear valosin-containing protein-like	NVL_HUMAN;NVL-2_HUMAN;NVL-3_HUMAN;NVL-5_HUMAN	0.430453	0.275005		0.00360858	-2.19824	+	0.00981176	-1.85602	+	0.324983	0.617218		0.000343447	+		adenyl nucleotide binding;adenyl ribonucleotide binding;ATP binding;binding;nucleotide binding;purine nucleotide binding;purine ribonucleoside triphosphate binding;purine ribonucleotide binding;ribonucleotide binding	cell part;cytoplasm;cytoplasmic part;intracellular membrane-bounded organelle;intracellular non-membrane-bounded organelle;intracellular organelle;intracellular organelle part;intracellular part;membrane;membrane-bounded organelle;mitochondrion;non-membrane-bounded organelle;nuclear part;nucleolus;nucleus;organelle;organelle part;plasma membrane	Ribosome biogenesis in eukaryotes	3D-structure;Acetylation;Alternativesplicing;ATP-binding;Completeproteome;Nucleotide-binding;Nucleus;Phosphoprotein;Polymorphism;Referenceproteome;Repeat	1	0	0.974767	>sp|O15381|NVL_HUMAN Nuclear valosin-containing protein-like OS=Homo sapiens (Human) OX=9606 GN=NVL PE=1 SV=1;>sp|O15381-2|NVL-2_HUMAN Isoform of O15381, Isoform 2 of Nuclear valosin-containing protein-like OS=Homo sapiens (Human) OX=9606 GN=NVL PE=1 SV=1;>sp|O15381-3|NVL-3_HUMAN Isoform of O15381, Isoform 3 of Nuclear valosin-containing protein-like OS=Homo sapiens (Human) OX=9606 GN=NVL PE=1 SV…
A0A087WXT3;A0A0A0MR11;A0A0A0MRS1;Q06730;Q06730-2;Q06730-3;Q06732	A0A087WXT3;A0A0A0MR11;A0A0A0MRS1;Q06730;Q06730-2;Q06730-3;Q06732	ZNF33B;ZNF33A;ZNF33A;ZNF33A;ZNF33A;ZNF33A;ZNF33B	Isoform of Q06732, Zinc finger protein 33B;Isoform of Q06730, Zinc finger protein 33A;Isoform of Q06730, Zinc finger protein 33A;Zinc finger protein 33A;Isoform of Q06730, Isoform 2 of Zinc finger protein 33A;Isoform of Q06730, Isoform 3 of Zinc finger protein 33A;Zinc finger protein 33B	A0A087WXT3_HUMAN;A0A0A0MR11_HUMAN;A0A0A0MRS1_HUMAN;ZN33A_HUMAN;ZN33A-2_HUMAN;ZN33A-3_HUMAN;ZN33B_HUMAN	0.971285	0.0352327		0.000250368	-3.07491	+	0.00881375	-1.85118	+	0.123558	1.25896		9.3163e-05	+	biological regulation;biosynthetic process;cellular biosynthetic process;cellular macromolecule biosynthetic process;cellular macromolecule metabolic process;cellular metabolic process;cellular nitrogen compound metabolic process;cellular process;macromolecule biosynthetic process;macromolecule metabolic process;metabolic process;nitrogen compound metabolic process;nucleic acid metabolic process;…	binding;cation binding;DNA binding;ion binding;metal ion binding;nucleic acid binding;nucleic acid binding transcription factor activity;sequence-specific DNA binding transcription factor activity	cell part;intracellular;intracellular membrane-bounded organelle;intracellular organelle;intracellular part;membrane-bounded organelle;nucleus;organelle		Alternativesplicing;Completeproteome;DNA-binding;Metal-binding;Nucleus;Polymorphism;Proteomicsidentification;Referenceproteome;Repeat;Transcription;Transcriptionregulation;Zinc;Zinc-finger	2	0	0.989764	>tr|A0A087WXT3|A0A087WXT3_HUMAN Isoform of Q06732, Zinc finger protein 33B OS=Homo sapiens (Human) OX=9606 GN=ZNF33B PE=1 SV=1;>tr|A0A0A0MR11|A0A0A0MR11_HUMAN Isoform of Q06730, Zinc finger protein 33A OS=Homo sapiens (Human) OX=9606 GN=ZNF33A PE=1 SV=1;>tr|A0A0A0MRS1|A0A0A0MRS1_HUMAN Isoform of Q06730, Zinc finger protein 33A OS=Homo sapiens (Human) OX=9606 GN=ZNF33A PE=1 SV=1;>sp|Q06730|ZN33A_H…
P02461;P02461-2	P02461;P02461-2	COL3A1	Collagen alpha-1(III) chain;Isoform of P02461, Isoform 2 of Collagen alpha-1(III) chain	CO3A1_HUMAN;CO3A1-2_HUMAN	0.0796278	0.817968		0.00720806	-1.56833	+	0.0202931	-1.74459	+	0.131971	0.641713		0.00114642	+	aging;anatomical structure development;anatomical structure morphogenesis;aorta smooth muscle tissue morphogenesis;axon guidance;biological adhesion;biological regulation;cell activation;cell adhesion;cell surface receptor linked signaling pathway;cell-matrix adhesion;cell-substrate adhesion;cellular component disassembly;cellular component disassembly at cellular level;cellular component organiz…	binding;cation binding;extracellular matrix structural constituent;growth factor binding;integrin binding;ion binding;metal ion binding;platelet-derived growth factor binding;protein binding;protein complex binding;receptor binding;structural molecule activity	cell part;collagen;collagen type III;cytoplasmic part;endoplasmic reticulum lumen;endoplasmic reticulum part;extracellular matrix;extracellular matrix part;extracellular region;extracellular region part;extracellular space;fibrillar collagen;intracellular organelle lumen;intracellular organelle part;intracellular part;membrane-enclosed lumen;organelle lumen;organelle part	Amoebiasis;ECM-receptor interaction;Focal adhesion;Protein digestion and absorption	3D-structure;Alternativesplicing;Aorticaneurysm;Calcium;Collagen;Completeproteome;Directproteinsequencing;Diseasemutation;Disulfidebond;Ehlers-Danlossyndrome;Extracellularmatrix;Glycoprotein;Hydroxylation;Metal-binding;Polymorphism;Referenceproteome;Repeat;Secreted;Signal	4	0	0.996674	>sp|P02461|CO3A1_HUMAN Collagen alpha-1(III) chain OS=Homo sapiens (Human) OX=9606 GN=COL3A1 PE=1 SV=4;>sp|P02461-2|CO3A1-2_HUMAN Isoform of P02461, Isoform 2 of Collagen alpha-1(III) chain OS=Homo sapiens (Human) OX=9606 GN=COL3A1 PE=1 SV=4
P32320	P32320	CDA	Cytidine deaminase	CDD_HUMAN	0.00394737	-1.82781	+	0.000323641	-3.66438	+	0.012658	-1.73873	+	0.916881	0.0978384		5.26662e-06	+	biological regulation;biosynthetic process;catabolic process;cell surface receptor linked signaling pathway;cellular aromatic compound metabolic process;cellular biosynthetic process;cellular catabolic process;cellular component assembly;cellular component organization;cellular component organization or biogenesis;cellular metabolic compound salvage;cellular metabolic process;cellular nitrogen co…	binding;catalytic activity;cation binding;cytidine deaminase activity;deaminase activity;hydrolase activity;hydrolase activity, acting on carbon-nitrogen (but not peptide) bonds;hydrolase activity, acting on carbon-nitrogen (but not peptide) bonds, in cyclic amidines;identical protein binding;ion binding;metal ion binding;nucleoside binding;protein binding;protein dimerization activity;protein ho…	cell part;cytoplasmic part;cytosol;extracellular region;intracellular part	Drug metabolism - other enzymes;Pyrimidine metabolism	3D-structure;Completeproteome;Hydrolase;Metal-binding;Polymorphism;Referenceproteome;Zinc	1	0	1.00947	>sp|P32320|CDD_HUMAN Cytidine deaminase OS=Homo sapiens (Human) OX=9606 GN=CDA PE=1 SV=2
M0R3C9;Q9UM47	M0R3C9;Q9UM47	NOTCH3	Isoform of Q9UM47, Neurogenic locus notch homolog protein 3 (Fragment);Neurogenic locus notch homolog protein 3	M0R3C9_HUMAN;NOTC3_HUMAN	0.131217	-0.728373		0.0105613	-2.65619	+	0.0254516	-1.73367	+	0.781209	0.194148		0.000224173	+	anatomical structure development;anatomical structure formation involved in morphogenesis;biological regulation;biosynthetic process;cell fate commitment;cell surface receptor linked signaling pathway;cellular biosynthetic process;cellular developmental process;cellular macromolecule metabolic process;cellular metabolic process;cellular nitrogen compound metabolic process;cellular process;cellula…	binding;calcium ion binding;cation binding;ion binding;metal ion binding	actin cytoskeleton;cell part;cytoplasm;cytoplasmic part;cytoskeleton;cytosol;endoplasmic reticulum membrane;endoplasmic reticulum part;extracellular region;Golgi apparatus part;Golgi membrane;integral to membrane;intracellular non-membrane-bounded organelle;intracellular organelle;intracellular organelle part;intracellular part;intrinsic to membrane;macromolecular complex;membrane;membrane part;n…	Dorso-ventral axis formation;Notch signaling pathway	Activator;ANKrepeat;Cellmembrane;Completeproteome;Developmentalprotein;Differentiation;Diseasemutation;Disulfidebond;EGF-likedomain;Glycoprotein;Membrane;Notchsignalingpathway;Nucleus;Phosphoprotein;Polymorphism;Proteomicsidentification;Receptor;Referenceproteome;Repeat;Signal;Transcription;Transcriptionregulation;Transmembrane;Transmembranehelix	1	0	1.00004	>tr|M0R3C9|M0R3C9_HUMAN Isoform of Q9UM47, Neurogenic locus notch homolog protein 3 (Fragment) OS=Homo sapiens (Human) OX=9606 GN=NOTCH3 PE=1 SV=1;>sp|Q9UM47|NOTC3_HUMAN Neurogenic locus notch homolog protein 3 OS=Homo sapiens (Human) OX=9606 GN=NOTCH3 PE=1 SV=2
D6RF47;D6RF94;Q9H1J5;Q9H1J5-2	D6RF47;D6RF94;Q9H1J5;Q9H1J5-2	WNT8A	Isoform of Q9H1J5, Protein Wnt;Isoform of Q9H1J5, Protein Wnt (Fragment);Protein Wnt-8a;Isoform of Q9H1J5, Isoform 2 of Protein Wnt-8a	D6RF47_HUMAN;D6RF94_HUMAN;WNT8A_HUMAN;WNT8A-2_HUMAN	0.730271	-0.238547		0.000149068	-2.80007	+	0.0118175	-1.72486	+	0.173046	0.836668		4.48878e-05	+	anatomical structure development;anatomical structure morphogenesis;axis specification;biological regulation;canonical Wnt receptor signaling pathway;canonical Wnt receptor signaling pathway involved in cardiac muscle cell fate commitment;canonical Wnt receptor signaling pathway involved in heart development;canonical Wnt receptor signaling pathway involved in neural crest cell differentiation;ce…	binding;frizzled binding;G-protein-coupled receptor binding;protein binding;receptor activator activity;receptor agonist activity;receptor binding;receptor regulator activity	extracellular matrix;extracellular region;extracellular region part;extracellular space;proteinaceous extracellular matrix	Basal cell carcinoma;Hedgehog signaling pathway;Melanogenesis;Pathways in cancer;Wnt signaling pathway	Alternativesplicing;Completeproteome;Developmentalprotein;Disulfidebond;Extracellularmatrix;Glycoprotein;Lipoprotein;Referenceproteome;Secreted;Signal;Wntsignalingpathway	2	0	1.03778	>tr|D6RF47|D6RF47_HUMAN Isoform of Q9H1J5, Protein Wnt OS=Homo sapiens (Human) OX=9606 GN=WNT8A PE=3 SV=1;>tr|D6RF94|D6RF94_HUMAN Isoform of Q9H1J5, Protein Wnt (Fragment) OS=Homo sapiens (Human) OX=9606 GN=WNT8A PE=3 SV=1;>sp|Q9H1J5|WNT8A_HUMAN Protein Wnt-8a OS=Homo sapiens (Human) OX=9606 GN=WNT8A PE=1 SV=2;>sp|Q9H1J5-2|WNT8A-2_HUMAN Isoform of Q9H1J5, Isoform 2 of Protein Wnt-8a OS=Homo sapie…
A0A087WTI0;A0A087WTQ9;A0A0A0MRC2;Q8WY21;Q8WY21-2;Q8WY21-3;Q8WY21-4	A0A087WTI0;A0A087WTQ9;A0A0A0MRC2;Q8WY21;Q8WY21-2;Q8WY21-3;Q8WY21-4	SORCS1	Isoform of Q8WY21, PKD domain-containing protein;Isoform of Q8WY21, PKD domain-containing protein;Isoform of Q8WY21, PKD domain-containing protein;VPS10 domain-containing receptor SorCS1;Isoform of Q8WY21, Isoform 2 of VPS10 domain-containing receptor SorCS1;Isoform of Q8WY21, Isoform 3 of VPS10 domain-containing receptor SorCS1;Isoform of Q8WY21, Isoform 4 of VPS10 domain-containing receptor Sor…	A0A087WTI0_HUMAN;A0A087WTQ9_HUMAN;A0A0A0MRC2_HUMAN;SORC1_HUMAN;SORC1-2_HUMAN;SORC1-3_HUMAN;SORC1-4_HUMAN	0.204104	-0.857709		0.000228311	-3.62769	+	0.00714234	-1.72197	+	0.260615	1.04801		3.3853e-05	+	biological regulation;cell surface receptor linked signaling pathway;cellular process;cellular response to stimulus;G-protein coupled receptor protein signaling pathway;neuropeptide signaling pathway;regulation of biological process;regulation of cellular process;response to stimulus;signal transduction	binding;G-protein coupled receptor activity;molecular transducer activity;neuropeptide binding;neuropeptide receptor activity;neurotransmitter binding;neurotransmitter receptor activity;peptide binding;peptide receptor activity;peptide receptor activity, G-protein coupled;receptor activity;signal transducer activity;signaling receptor activity;transmembrane signaling receptor activity	cell part;integral to membrane;intrinsic to membrane;membrane;membrane part		Alternativesplicing;Completeproteome;Glycoprotein;Membrane;Polymorphism;Proteomicsidentification;Referenceproteome;Repeat;Signal;Transmembrane;Transmembranehelix	1	0	0.980691	>tr|A0A087WTI0|A0A087WTI0_HUMAN Isoform of Q8WY21, PKD domain-containing protein OS=Homo sapiens (Human) OX=9606 GN=SORCS1 PE=1 SV=1;>tr|A0A087WTQ9|A0A087WTQ9_HUMAN Isoform of Q8WY21, PKD domain-containing protein OS=Homo sapiens (Human) OX=9606 GN=SORCS1 PE=1 SV=1;>tr|A0A0A0MRC2|A0A0A0MRC2_HUMAN Isoform of Q8WY21, PKD domain-containing protein OS=Homo sapiens (Human) OX=9606 GN=SORCS1 PE=1 SV=1;…
P55001;P55001-2;P55001-3	P55001;P55001-2;P55001-3	MFAP2	Microfibrillar-associated protein 2;Isoform of P55001, Isoform A' of Microfibrillar-associated protein 2;Isoform of P55001, Isoform B of Microfibrillar-associated protein 2	MFAP2_HUMAN;MFAP2-2_HUMAN;MFAP2-3_HUMAN	0.000192893	2.10021	+	0.966319	0.016106		0.00864422	-1.70562	+	0.0173995	0.378489	+	2.74914e-06	+	anatomical structure formation involved in morphogenesis;cell differentiation;cellular component organization;cellular component organization at cellular level;cellular component organization or biogenesis;cellular component organization or biogenesis at cellular level;cellular developmental process;cellular process;developmental process;extracellular matrix organization;extracellular structure o…		extracellular matrix part;extracellular region;extracellular region part;fibril;microfibril		Alternativesplicing;Completeproteome;Disulfidebond;Extracellularmatrix;Glycoprotein;Pyrrolidonecarboxylicacid;Referenceproteome;Secreted;Signal;Sulfation	4	0	1.03449	>sp|P55001|MFAP2_HUMAN Microfibrillar-associated protein 2 OS=Homo sapiens (Human) OX=9606 GN=MFAP2 PE=1 SV=1;>sp|P55001-2|MFAP2-2_HUMAN Isoform of P55001, Isoform A' of Microfibrillar-associated protein 2 OS=Homo sapiens (Human) OX=9606 GN=MFAP2 PE=2 SV=1;>sp|P55001-3|MFAP2-3_HUMAN Isoform of P55001, Isoform B of Microfibrillar-associated protein 2 OS=Homo sapiens (Human) OX=9606 GN=MFAP2 PE=2 S…
P15291;P15291-2;Q86XA6	P15291;P15291-2;Q86XA6	B4GALT1	Beta-1,4-galactosyltransferase 1;Isoform of P15291, Isoform Short of Beta-1,4-galactosyltransferase 1;Isoform of P15291, Glyco_transf_7N domain-containing protein	B4GT1_HUMAN;B4GT1-2_HUMAN;Q86XA6_HUMAN	0.000226415	1.08891	+	0.000102857	-3.30452	+	0.00832716	-1.68997	+	0.000288136	2.70346	+	0	+	acute inflammatory response;alcohol metabolic process;amine metabolic process;aminoglycan biosynthetic process;aminoglycan metabolic process;anatomical structure development;anatomical structure formation involved in morphogenesis;anatomical structure morphogenesis;angiogenesis;angiogenesis involved in wound healing;binding of sperm to zona pellucida;biological adhesion;biological regulation;bios…	alpha-tubulin binding;beta-N-acetylglucosaminylglycopeptide beta-1,4-galactosyltransferase activity;beta-tubulin binding;binding;catalytic activity;cation binding;cytoskeletal protein binding;galactosyltransferase activity;identical protein binding;ion binding;lactose synthase activity;manganese ion binding;metal ion binding;N-acetyllactosamine synthase activity;protein binding;protein dimerizati…	anchoring junction;basolateral plasma membrane;brush border membrane;cell junction;cell part;cell projection;cell projection membrane;cell projection part;cell-cell junction;cytoplasmic part;desmosome;external encapsulating structure;external side of plasma membrane;extracellular membrane-bounded organelle;extracellular organelle;extracellular region part;extracellular space;extracellular vesicul…	Galactose metabolism;Glycosaminoglycan biosynthesis - keratan sulfate;Glycosphingolipid biosynthesis - lacto and neolacto series;N-Glycan biosynthesis;Other types of O-glycan biosynthesis;Various types of N-glycan biosynthesis	3D-structure;Alternativeinitiation;Cellmembrane;Cellprojection;Completeproteome;Congenitaldisorderofglycosylation;Directproteinsequencing;Disulfidebond;Glycoprotein;Glycosyltransferase;Golgiapparatus;Manganese;Membrane;Metal-binding;Polymorphism;Proteomicsidentification;Referenceproteome;Secreted;Signal-anchor;Transferase;Transmembrane;Transmembranehelix	1	0	0.939024	>sp|P15291|B4GT1_HUMAN Beta-1,4-galactosyltransferase 1 OS=Homo sapiens (Human) OX=9606 GN=B4GALT1 PE=1 SV=5;>sp|P15291-2|B4GT1-2_HUMAN Isoform of P15291, Isoform Short of Beta-1,4-galactosyltransferase 1 OS=Homo sapiens (Human) OX=9606 GN=B4GALT1 PE=1 SV=5;>tr|Q86XA6|Q86XA6_HUMAN Isoform of P15291, Glyco_transf_7N domain-containing protein OS=Homo sapiens (Human) OX=9606 GN=B4GALT1 PE=1 SV=1
B4E128;Q08AF3;Q08AF3-2	B4E128;Q08AF3;Q08AF3-2	SLFN5	Isoform of Q08AF3, AlbA_2 domain-containing protein;Schlafen family member 5;Isoform of Q08AF3, Isoform 2 of Schlafen family member 5	B4E128_HUMAN;SLFN5_HUMAN;SLFN5-2_HUMAN	0.587559	-0.132685		0.000106195	-2.95457	+	0.00655285	-1.68845	+	0.0121567	1.13344	+	0	+	cell differentiation;cellular developmental process;cellular process;developmental process	adenyl nucleotide binding;adenyl ribonucleotide binding;ATP binding;binding;nucleotide binding;purine nucleotide binding;purine ribonucleoside triphosphate binding;purine ribonucleotide binding;ribonucleotide binding	cell part;intracellular membrane-bounded organelle;intracellular organelle;intracellular part;membrane-bounded organelle;nucleus;organelle		Alternativesplicing;ATP-binding;Completeproteome;Differentiation;Nucleotide-binding;Polymorphism;Proteomicsidentification;Referenceproteome	2	0	0.971671	>tr|B4E128|B4E128_HUMAN Isoform of Q08AF3, AlbA_2 domain-containing protein OS=Homo sapiens (Human) OX=9606 GN=SLFN5 PE=1 SV=1;>sp|Q08AF3|SLFN5_HUMAN Schlafen family member 5 OS=Homo sapiens (Human) OX=9606 GN=SLFN5 PE=1 SV=1;>sp|Q08AF3-2|SLFN5-2_HUMAN Isoform of Q08AF3, Isoform 2 of Schlafen family member 5 OS=Homo sapiens (Human) OX=9606 GN=SLFN5 PE=1 SV=1
P08473	P08473	MME	Neprilysin	NEP_HUMAN	0.857454	0.215623		0.00272176	-2.7251	+	0.00867556	-1.68115	+	0.329641	1.25957		0.00606515	+	aging;amine metabolic process;anatomical structure development;angiotensin maturation;beta-amyloid metabolic process;biological regulation;carboxylic acid metabolic process;cell aging;cellular amide metabolic process;cellular amine metabolic process;cellular amino acid metabolic process;cellular ketone metabolic process;cellular lactam metabolic process;cellular macromolecule metabolic process;ce…	binding;catalytic activity;cation binding;endopeptidase activity;exopeptidase activity;hydrolase activity;ion binding;metal ion binding;metalloendopeptidase activity;metallopeptidase activity;peptidase activity;peptidase activity, acting on L-amino acid peptides;peptide binding;transition metal ion binding;zinc ion binding	adherens junction;anchoring junction;axon;brush border;cell junction;cell part;cell projection;cell projection part;cell-substrate adherens junction;cell-substrate junction;clathrin-coated vesicle;coated vesicle;cytoplasm;cytoplasmic membrane-bounded vesicle;cytoplasmic part;cytoplasmic vesicle;dendrite;extracellular membrane-bounded organelle;extracellular organelle;extracellular region part;ext…	Alzheimer's disease;Hematopoietic cell lineage;Protein digestion and absorption;Renin-angiotensin system	3D-structure;Cellmembrane;Completeproteome;Disulfidebond;Glycoprotein;Hydrolase;Lipoprotein;Membrane;Metal-binding;Metalloprotease;Myristate;Phosphoprotein;Protease;Referenceproteome;Signal-anchor;Transmembrane;Transmembranehelix;Zinc	2	0	0.885569	>sp|P08473|NEP_HUMAN Neprilysin OS=Homo sapiens (Human) OX=9606 GN=MME PE=1 SV=2
Q15398;Q15398-1;Q15398-3	Q15398;Q15398-1;Q15398-3	DLGAP5	Disks large-associated protein 5;Isoform of Q15398, Isoform 2 of Disks large-associated protein 5;Isoform of Q15398, Isoform 3 of Disks large-associated protein 5	DLGP5_HUMAN;DLGP5-1_HUMAN;DLGP5-3_HUMAN	0.51629	-0.555624		0.000320828	-2.96951	+	0.0155706	-1.6689	+	0.42992	0.744991		0.000366762	+	biological regulation;cell cycle process;cell proliferation;cellular component movement;cellular metabolic process;cellular process;chromosome movement towards spindle pole;dephosphorylation;establishment of chromosome localization;establishment of localization;establishment of localization in cell;establishment of organelle localization;metabolic process;microtubule-based movement;microtubule-ba…	catalytic activity;hydrolase activity;hydrolase activity, acting on ester bonds;phosphatase activity;phosphoprotein phosphatase activity;phosphoric ester hydrolase activity	cell part;centrosome;cytoplasm;cytoplasmic part;cytoskeletal part;intracellular membrane-bounded organelle;intracellular non-membrane-bounded organelle;intracellular organelle;intracellular organelle part;intracellular part;membrane-bounded organelle;microtubule organizing center;non-membrane-bounded organelle;nucleus;organelle;organelle part;spindle pole centrosome		Alternativesplicing;Cellcycle;Coiledcoil;Completeproteome;Cytoplasm;Cytoskeleton;Nucleus;Phosphoprotein;Polymorphism;Referenceproteome;Ublconjugation	1	0	0.96818	>sp|Q15398|DLGP5_HUMAN Disks large-associated protein 5 OS=Homo sapiens (Human) OX=9606 GN=DLGAP5 PE=1 SV=2;>sp|Q15398-1|DLGP5-1_HUMAN Isoform of Q15398, Isoform 2 of Disks large-associated protein 5 OS=Homo sapiens (Human) OX=9606 GN=DLGAP5 PE=1 SV=2;>sp|Q15398-3|DLGP5-3_HUMAN Isoform of Q15398, Isoform 3 of Disks large-associated protein 5 OS=Homo sapiens (Human) OX=9606 GN=DLGAP5 PE=1 SV=2
A0A1B0GWD1;A8K340;O43602;O43602-2	A0A1B0GWD1;A8K340;O43602;O43602-2	DCX	Isoform of O43602, Neuronal migration protein doublecortin;Isoform of O43602, Neuronal migration protein doublecortin;Neuronal migration protein doublecortin;Isoform of O43602, Isoform 2 of Neuronal migration protein doublecortin	A0A1B0GWD1_HUMAN;A8K340_HUMAN;DCX_HUMAN;DCX-2_HUMAN	0.252318	0.559961		0.403026	-0.455022		0.0321615	-1.66111	+	0.194866	-0.646124		0.00513918	+	anatomical structure development;anatomical structure morphogenesis;axon extension;axon guidance;axonogenesis;biological regulation;brain development;cell growth;cell migration;cell motility;cell part morphogenesis;cell projection morphogenesis;cell projection organization;cellular component morphogenesis;cellular component movement;cellular component organization;cellular component organization …	binding;calcium-dependent protein kinase activity;calcium-dependent protein serine/threonine kinase activity;calmodulin binding;calmodulin-dependent protein kinase activity;catalytic activity;cytoskeletal protein binding;enzyme binding;kinase activity;kinase binding;microtubule binding;phosphotransferase activity, alcohol group as acceptor;protein binding;protein kinase activity;protein kinase bi…	cell part;cell projection;cytoplasm;cytoplasmic part;cytoskeletal part;cytoskeleton;cytosol;intracellular membrane-bounded organelle;intracellular non-membrane-bounded organelle;intracellular organelle;intracellular organelle part;intracellular part;macromolecular complex;membrane-bounded organelle;microtubule;microtubule associated complex;neuron projection;non-membrane-bounded organelle;nucleus…		3D-structure;Alternativesplicing;Cellprojection;Chromosomalrearrangement;Completeproteome;Cytoplasm;Developmentalprotein;Differentiation;Diseasemutation;Epilepsy;Lissencephaly;Microtubule;Neurogenesis;Phosphoprotein;Referenceproteome;Repeat	2	0	0.939316	>tr|A0A1B0GWD1|A0A1B0GWD1_HUMAN Isoform of O43602, Neuronal migration protein doublecortin OS=Homo sapiens (Human) OX=9606 GN=DCX PE=1 SV=1;>tr|A8K340|A8K340_HUMAN Isoform of O43602, Neuronal migration protein doublecortin OS=Homo sapiens (Human) OX=9606 GN=DCX PE=1 SV=1;>sp|O43602|DCX_HUMAN Neuronal migration protein doublecortin OS=Homo sapiens (Human) OX=9606 GN=DCX PE=1 SV=4;>sp|O43602-2|DCX-…
P10909;P10909-2;P10909-4;P10909-5;P10909-6	P10909;P10909-2;P10909-4;P10909-5;P10909-6	CLU	Clusterin;Isoform of P10909, Isoform 2 of Clusterin;Isoform of P10909, Isoform 4 of Clusterin;Isoform of P10909, Isoform 5 of Clusterin;Isoform of P10909, Isoform 6 of Clusterin	CLUS_HUMAN;CLUS-2_HUMAN;CLUS-4_HUMAN;CLUS-5_HUMAN;CLUS-6_HUMAN	0	4.16941	+	0.0218315	1.11387	+	0.0120145	-1.64186	+	0.000627451	1.41368	+	0	+	activation of immune response;anatomical structure morphogenesis;apoptotic mitochondrial changes;biological regulation;blood coagulation;cell activation;cell morphogenesis;cellular component assembly;cellular component assembly at cellular level;cellular component morphogenesis;cellular component organization;cellular component organization at cellular level;cellular component organization or bio…	binding;chaperone binding;enzyme binding;misfolded protein binding;protein binding;ubiquitin protein ligase binding	blood microparticle;cell part;chromaffin granule;cytoplasm;cytoplasmic membrane-bounded vesicle;cytoplasmic membrane-bounded vesicle lumen;cytoplasmic part;cytoplasmic vesicle;cytoplasmic vesicle part;cytosol;endoplasmic reticulum;extracellular matrix;extracellular membrane-bounded organelle;extracellular organelle;extracellular region;extracellular region part;extracellular space;extracellular v…		Alternativesplicing;Apoptosis;Chaperone;Complementpathway;Completeproteome;Cytoplasm;Cytoplasmicvesicle;Directproteinsequencing;Disulfidebond;Endoplasmicreticulum;Glycoprotein;Immunity;Innateimmunity;Membrane;Microsome;Mitochondrion;Nucleus;Phosphoprotein;Polymorphism;Referenceproteome;Secreted;Signal;Ublconjugation	24	0	1.05772	>sp|P10909|CLUS_HUMAN Clusterin OS=Homo sapiens (Human) OX=9606 GN=CLU PE=1 SV=1;>sp|P10909-2|CLUS-2_HUMAN Isoform of P10909, Isoform 2 of Clusterin OS=Homo sapiens (Human) OX=9606 GN=CLU PE=1 SV=1;>sp|P10909-4|CLUS-4_HUMAN Isoform of P10909, Isoform 4 of Clusterin OS=Homo sapiens (Human) OX=9606 GN=CLU PE=1 SV=1;>sp|P10909-5|CLUS-5_HUMAN Isoform of P10909, Isoform 5 of Clusterin OS=Homo sapiens …
P04083	P04083	ANXA1	Annexin A1	ANXA1_HUMAN	0.0572111	0.593211		0.00584072	-1.8133	+	0.0364846	-1.62415	+	0.00373554	0.782359	+	0.000609009	+	acid secretion;alpha-beta T cell activation;alpha-beta T cell differentiation;anatomical structure development;arachidonic acid secretion;biological regulation;carboxylic acid transport;cell activation;cell differentiation;cell surface receptor linked signaling pathway;cellular component movement;cellular developmental process;cellular macromolecule metabolic process;cellular metabolic process;ce…	ATPase activity;ATPase activity, coupled;binding;binding, bridging;calcium ion binding;calcium-dependent phospholipid binding;calcium-dependent protein binding;catalytic activity;cation binding;DNA binding;DNA-dependent ATPase activity;double-stranded DNA-dependent ATPase activity;enzyme inhibitor activity;enzyme regulator activity;helicase activity;hydrolase activity;hydrolase activity, acting o…	adherens junction;anchoring junction;basolateral plasma membrane;cell junction;cell part;cell projection;cell surface;cell-substrate adherens junction;cell-substrate junction;cilium;cornified envelope;cytoplasm;cytoplasmic part;cytoskeleton;endosome;extracellular membrane-bounded organelle;extracellular organelle;extracellular region;extracellular region part;extracellular space;extracellular ves…		3D-structure;Acetylation;Annexin;Calcium;Calcium/phospholipid-binding;Cellmembrane;Cellprojection;Cilium;Completeproteome;Cytoplasm;Directproteinsequencing;Isopeptidebond;Membrane;Nucleus;PhospholipaseA2inhibitor;Phosphoprotein;Referenceproteome;Repeat	15	0	1.07187	>sp|P04083|ANXA1_HUMAN Annexin A1 OS=Homo sapiens (Human) OX=9606 GN=ANXA1 PE=1 SV=2
F8VNP4;P58166	F8VNP4;P58166	INHBE	Isoform of P58166, TGF_BETA_2 domain-containing protein (Fragment);Inhibin beta E chain	F8VNP4_HUMAN;INHBE_HUMAN	0.000403983	1.54247	+	0.000753564	-1.4958	+	0.00475	-1.61049	+	0.00608286	1.42778	+	5.32623e-06	+	anatomical structure development;biological regulation;cell development;cellular developmental process;cellular process;cellular response to stimulus;developmental process;growth;positive regulation of biological process;positive regulation of cell communication;positive regulation of cellular metabolic process;positive regulation of cellular process;positive regulation of cellular protein metabo…	binding;cytokine activity;cytokine receptor binding;protein binding;receptor binding;transforming growth factor beta receptor binding	extracellular region;extracellular region part;extracellular space	Cytokine-cytokine receptor interaction;TGF-beta signaling pathway	Cleavageonpairofbasicresidues;Completeproteome;Disulfidebond;Glycoprotein;Growthfactor;Hormone;Polymorphism;Proteomicsidentification;Referenceproteome;Secreted;Signal	2	0	1.02553	>tr|F8VNP4|F8VNP4_HUMAN Isoform of P58166, TGF_BETA_2 domain-containing protein (Fragment) OS=Homo sapiens (Human) OX=9606 GN=INHBE PE=1 SV=1;>sp|P58166|INHBE_HUMAN Inhibin beta E chain OS=Homo sapiens (Human) OX=9606 GN=INHBE PE=1 SV=1
A0A494C0N4;Q7Z4L5	A0A494C0N4;Q7Z4L5	TTC21B	Isoform of Q7Z4L5, Tetratricopeptide repeat protein 21B;Tetratricopeptide repeat protein 21B	A0A494C0N4_HUMAN;TT21B_HUMAN	0.941525	0.0610478		0.0863349	-0.917927		0.0271015	-1.60651	+	0.401332	-0.627536		0.00531256	+	anatomical structure development;anatomical structure morphogenesis;biological regulation;cell part morphogenesis;cell projection morphogenesis;cell projection organization;cell surface receptor linked signaling pathway;cellular component morphogenesis;cellular component movement;cellular component organization;cellular component organization at cellular level;cellular component organization or b…		axoneme part;cell part;cell projection;cell projection part;chromatin;chromosomal part;cilium;cytoplasm;cytoskeleton;intracellular non-membrane-bounded organelle;intracellular organelle;intracellular organelle part;intracellular part;intraflagellar transport particle A;macromolecular complex;non-membrane-bounded organelle;nuclear chromatin;nuclear chromosome part;nuclear part;organelle;organelle …		Alternativesplicing;Bardet-Biedlsyndrome;Cellprojection;Ciliopathy;Cilium;Completeproteome;Cytoplasm;Cytoskeleton;Diseasemutation;Joubertsyndrome;Meckelsyndrome;Mentalretardation;Nephronophthisis;Obesity;Polymorphism;Referenceproteome;Repeat;TPRrepeat	1	0	0.880084	>tr|A0A494C0N4|A0A494C0N4_HUMAN Isoform of Q7Z4L5, Tetratricopeptide repeat protein 21B OS=Homo sapiens (Human) OX=9606 GN=TTC21B PE=1 SV=1;>sp|Q7Z4L5|TT21B_HUMAN Tetratricopeptide repeat protein 21B OS=Homo sapiens (Human) OX=9606 GN=TTC21B PE=1 SV=2
A0A0C4DFM7;E9PKY2;Q5TAX3	A0A0C4DFM7;E9PKY2;Q5TAX3	TUT4	Isoform of Q5TAX3, Terminal uridylyltransferase 4;Isoform of Q5TAX3, CCHC-type domain-containing protein (Fragment);Terminal uridylyltransferase 4	A0A0C4DFM7_HUMAN;E9PKY2_HUMAN;TUT4_HUMAN	0.0490501	0.962544	+	0.0386566	-1.40835	+	0.0228706	-1.6004	+	0.259845	0.770486		0.0067805	+	biological regulation;catabolic process;cell surface receptor linked signaling pathway;cellular catabolic process;cellular macromolecule catabolic process;cellular macromolecule metabolic process;cellular metabolic process;cellular nitrogen compound metabolic process;cellular process;cellular response to chemical stimulus;cellular response to cytokine stimulus;cellular response to interleukin-6;c…	binding;catalytic activity;cation binding;ion binding;metal ion binding;nucleic acid binding;nucleotidyltransferase activity;RNA uridylyltransferase activity;transferase activity;transferase activity, transferring phosphorus-containing groups;transition metal ion binding;uridylyltransferase activity;zinc ion binding	cell part;cytoplasm;extracellular membrane-bounded organelle;extracellular organelle;extracellular region part;extracellular space;extracellular vesicular exosome;intracellular non-membrane-bounded organelle;intracellular organelle;intracellular organelle part;intracellular part;membrane-bounded organelle;membrane-bounded vesicle;non-membrane-bounded organelle;nuclear part;nucleolus;organelle;org…		Alternativesplicing;Completeproteome;Cytoplasm;Magnesium;Manganese;Metal-binding;Nucleotidyltransferase;Nucleus;Phosphoprotein;Polymorphism;Proteomicsidentification;Referenceproteome;Repeat;RNA-mediatedgenesilencing;Transferase;Zinc;Zinc-finger	1	0	0.937751	>tr|A0A0C4DFM7|A0A0C4DFM7_HUMAN Isoform of Q5TAX3, Terminal uridylyltransferase 4 OS=Homo sapiens (Human) OX=9606 GN=TUT4 PE=1 SV=1;>tr|E9PKY2|E9PKY2_HUMAN Isoform of Q5TAX3, CCHC-type domain-containing protein (Fragment) OS=Homo sapiens (Human) OX=9606 GN=TUT4 PE=1 SV=1;>sp|Q5TAX3|TUT4_HUMAN Terminal uridylyltransferase 4 OS=Homo sapiens (Human) OX=9606 GN=TUT4 PE=1 SV=3
A0A1B0GV02;A0A1B0GVV8;A0A1B0GW50;A0A1B0GWI0;A0JP08;O60315;O60315-2;P37275;P37275-2;P37275-3;P37275-4;P37275-5	A0A1B0GV02;A0A1B0GVV8;A0A1B0GW50;A0A1B0GWI0;A0JP08;O60315;O60315-2;P37275;P37275-2;P37275-3;P37275-4;P37275-5	ZEB2;ZEB2;ZEB2;ZEB2;ZEB2;ZEB2;ZEB2;ZEB1;ZEB1;ZEB1;ZEB1;ZEB1	Isoform of O60315, Zinc finger E-box-binding homeobox 2;Isoform of O60315, Zinc finger E-box-binding homeobox 2;Isoform of O60315, Zinc finger E-box-binding homeobox 2;Isoform of O60315, Zinc finger E-box-binding homeobox 2;Isoform of O60315, Zinc finger E-box-binding homeobox 2;Zinc finger E-box-binding homeobox 2;Isoform of O60315, Isoform 2 of Zinc finger E-box-binding homeobox 2;Zinc finger E…	A0A1B0GV02_HUMAN;A0A1B0GVV8_HUMAN;A0A1B0GW50_HUMAN;A0A1B0GWI0_HUMAN;A0JP08_HUMAN;ZEB2_HUMAN;ZEB2-2_HUMAN;ZEB1_HUMAN;ZEB1-2_HUMAN;ZEB1-3_HUMAN;ZEB1-4_HUMAN;ZEB1-5_HUMAN	0.825755	-0.200173		9.62199e-05	-1.91692	+	0.00862315	-1.58668	+	0.90063	0.130067		0.00139391	+	ameboidal cell migration;anatomical structure development;anatomical structure formation involved in morphogenesis;anatomical structure morphogenesis;anterior/posterior pattern specification;biological regulation;biosynthetic process;cartilage development;cell migration;cell motility;cell proliferation;cell proliferation in forebrain;cellular biosynthetic process;cellular component movement;cellu…	binding;cation binding;chromatin binding;DNA binding;double-stranded DNA binding;E-box binding;enzyme regulator activity;ion binding;metal ion binding;nucleic acid binding;nucleic acid binding transcription factor activity;phosphatase regulator activity;protein binding transcription factor activity;regulatory region DNA binding;regulatory region nucleic acid binding;sequence-specific DNA binding …	cell part;cytoplasm;intracellular membrane-bounded organelle;intracellular organelle;intracellular organelle part;intracellular part;macromolecular complex;membrane-bounded organelle;nuclear part;nucleoplasm;nucleoplasm part;nucleus;organelle;organelle part;protein complex;transcription factor complex		3D-structure;Acetylation;Activator;Alternativesplicing;Completeproteome;Cornealdystrophy;Differentiation;Diseasemutation;DNA-binding;Epilepsy;Hirschsprungdisease;Homeobox;Isopeptidebond;Mentalretardation;Metal-binding;Neurogenesis;Nucleus;Phosphoprotein;Polymorphism;Referenceproteome;Repeat;Repressor;Transcription;Transcriptionregulation;Ublconjugation;Zinc;Zinc-finger	1	0	1.01946	>tr|A0A1B0GV02|A0A1B0GV02_HUMAN Isoform of O60315, Zinc finger E-box-binding homeobox 2 OS=Homo sapiens (Human) OX=9606 GN=ZEB2 PE=1 SV=1;>tr|A0A1B0GVV8|A0A1B0GVV8_HUMAN Isoform of O60315, Zinc finger E-box-binding homeobox 2 OS=Homo sapiens (Human) OX=9606 GN=ZEB2 PE=1 SV=1;>tr|A0A1B0GW50|A0A1B0GW50_HUMAN Isoform of O60315, Zinc finger E-box-binding homeobox 2 OS=Homo sapiens (Human) OX=9606 GN=…
Q8WY07	Q8WY07	SLC7A3	Cationic amino acid transporter 3	CTR3_HUMAN	0.242558	-0.997823		0.00289557	-2.16988	+	0.0194074	-1.57945	+	0.738762	-0.407392		0.001056	+	amine transport;amino acid transport;carboxylic acid transport;cellular process;establishment of localization;ion transport;nitrogen compound transport;organic acid transport;organic substance transport;transmembrane transport;transport	active transmembrane transporter activity;amine transmembrane transporter activity;amino acid transmembrane transporter activity;antiporter activity;arginine transmembrane transporter activity;basic amino acid transmembrane transporter activity;carboxylic acid transmembrane transporter activity;L-amino acid transmembrane transporter activity;L-lysine transmembrane transporter activity;L-ornithine…	cell part;integral to membrane;integral to plasma membrane;intrinsic to membrane;intrinsic to plasma membrane;membrane;membrane part;plasma membrane;plasma membrane part		Amino-acidtransport;Cellmembrane;Completeproteome;Glycoprotein;Membrane;Phosphoprotein;Polymorphism;Referenceproteome;Transmembrane;Transmembranehelix;Transport	1	0	0.874742	>sp|Q8WY07|CTR3_HUMAN Cationic amino acid transporter 3 OS=Homo sapiens (Human) OX=9606 GN=SLC7A3 PE=1 SV=1
B5MCA4;P16422	B5MCA4;P16422	EPCAM	Isoform of P16422, Epithelial cell adhesion molecule;Epithelial cell adhesion molecule	B5MCA4_HUMAN;EPCAM_HUMAN	0.00689393	0.577966	+	0.000225882	-2.41221	+	0.00980024	-1.57652	+	0.000255319	1.41366	+	0	+	anatomical structure development;biological regulation;cell differentiation;cellular developmental process;cellular process;cellular response to stimulus;developmental process;negative regulation of biological process;negative regulation of cell adhesion;negative regulation of cell adhesion mediated by integrin;negative regulation of cell-cell adhesion;negative regulation of cell-cell adhesion me…	binding;protein binding;protein complex binding	apical plasma membrane;basolateral plasma membrane;cell junction;cell part;cell surface;cell-cell junction;extracellular membrane-bounded organelle;extracellular organelle;extracellular region part;extracellular vesicular exosome;integral to membrane;intrinsic to membrane;lateral plasma membrane;membrane;membrane part;membrane-bounded organelle;membrane-bounded vesicle;occluding junction;organell…		3D-structure;Celljunction;Cellmembrane;Completeproteome;Directproteinsequencing;Diseasemutation;Disulfidebond;Glycoprotein;Hereditarynonpolyposiscolorectalcancer;Membrane;Polymorphism;Proteomicsidentification;Pyrrolidonecarboxylicacid;Referenceproteome;Repeat;Signal;Tightjunction;Transmembrane;Transmembranehelix;Tumorantigen	5	0	1.04567	>tr|B5MCA4|B5MCA4_HUMAN Isoform of P16422, Epithelial cell adhesion molecule OS=Homo sapiens (Human) OX=9606 GN=EPCAM PE=1 SV=1;>sp|P16422|EPCAM_HUMAN Epithelial cell adhesion molecule OS=Homo sapiens (Human) OX=9606 GN=EPCAM PE=1 SV=2
Q7L190	Q7L190	DPPA4	Developmental pluripotency-associated protein 4	DPPA4_HUMAN	0.162122	-0.267364		0.000205045	-2.37257	+	0.00795584	-1.57074	+	0.0384923	0.534466	+	0	+	anatomical structure development;biological regulation;biosynthetic process;cellular biosynthetic process;cellular macromolecule biosynthetic process;cellular macromolecule metabolic process;cellular metabolic process;cellular nitrogen compound metabolic process;cellular process;developmental process;lung-associated mesenchyme development;macromolecule biosynthetic process;macromolecule metabolic…		cell part;intracellular membrane-bounded organelle;intracellular organelle;intracellular part;membrane-bounded organelle;nucleus;organelle		Completeproteome;Developmentalprotein;Nucleus;Phosphoprotein;Polymorphism;Referenceproteome;Transcription;Transcriptionregulation	5	0	0.996581	>sp|Q7L190|DPPA4_HUMAN Developmental pluripotency-associated protein 4 OS=Homo sapiens (Human) OX=9606 GN=DPPA4 PE=1 SV=2
D6RHI1;Q15723-2;Q15723-3;Q15723-4	D6RHI1;Q15723-2;Q15723-3;Q15723-4	ELF2	Isoform of Q15723, ETS domain-containing protein (Fragment);Isoform of Q15723, Isoform 2 of ETS-related transcription factor Elf-2;Isoform of Q15723, Isoform 3 of ETS-related transcription factor Elf-2;Isoform of Q15723, Isoform 4 of ETS-related transcription factor Elf-2	D6RHI1_HUMAN;ELF2-2_HUMAN;ELF2-3_HUMAN;ELF2-4_HUMAN	0.561639	0.386674		0.00133624	-2.77351	+	0.00897937	-1.56148	+	0.101385	1.59871		0.000574197	+	biological regulation;biosynthetic process;cell differentiation;cellular biosynthetic process;cellular developmental process;cellular macromolecule biosynthetic process;cellular macromolecule metabolic process;cellular metabolic process;cellular nitrogen compound metabolic process;cellular process;developmental process;macromolecule biosynthetic process;macromolecule metabolic process;metabolic p…	binding;DNA binding;nucleic acid binding;nucleic acid binding transcription factor activity;sequence-specific DNA binding;sequence-specific DNA binding RNA polymerase II transcription factor activity;sequence-specific DNA binding transcription factor activity	cell part;cytoplasm;intracellular membrane-bounded organelle;intracellular organelle;intracellular organelle part;intracellular part;membrane-bounded organelle;nuclear part;nucleoplasm;nucleus;organelle;organelle part		Activator;Alternativesplicing;Completeproteome;DNA-binding;Nucleus;Phosphoprotein;Proteomicsidentification;Referenceproteome;Transcription;Transcriptionregulation	2	0	0.935916	>tr|D6RHI1|D6RHI1_HUMAN Isoform of Q15723, ETS domain-containing protein (Fragment) OS=Homo sapiens (Human) OX=9606 GN=ELF2 PE=1 SV=1;>sp|Q15723-2|ELF2-2_HUMAN Isoform of Q15723, Isoform 2 of ETS-related transcription factor Elf-2 OS=Homo sapiens (Human) OX=9606 GN=ELF2 PE=1 SV=2;>sp|Q15723-3|ELF2-3_HUMAN Isoform of Q15723, Isoform 3 of ETS-related transcription factor Elf-2 OS=Homo sapiens (Huma…
P29966	P29966	MARCKS	Myristoylated alanine-rich C-kinase substrate	MARCS_HUMAN	0.0835133	-0.238445		0.000103746	-2.4207	+	0.00815	-1.55894	+	0.000840909	0.623312	+	0	+	biological regulation;cellular metabolic process;cellular process;energy derivation by oxidation of organic compounds;energy reserve metabolic process;generation of precursor metabolites and energy;metabolic process;oxidation-reduction process;regulation of biological process;regulation of cell communication;regulation of cellular localization;regulation of cellular process;regulation of hormone …	actin binding;actin filament binding;binding;calmodulin binding;cytoskeletal protein binding;protein binding	actin cytoskeleton;adherens junction;anchoring junction;cell cortex;cell junction;cell part;cell-substrate adherens junction;cell-substrate junction;centrosome;cytoplasmic part;cytoskeletal part;cytoskeleton;extracellular membrane-bounded organelle;extracellular organelle;extracellular region part;extracellular vesicular exosome;female germ cell nucleus;focal adhesion;germ cell nucleus;germinal v…	Fc gamma R-mediated phagocytosis	Actin-binding;Calmodulin-binding;Completeproteome;Cytoplasm;Cytoskeleton;Lipoprotein;Membrane;Myristate;Phosphoprotein;Polymorphism;Referenceproteome	6	0	1.06408	>sp|P29966|MARCS_HUMAN Myristoylated alanine-rich C-kinase substrate OS=Homo sapiens (Human) OX=9606 GN=MARCKS PE=1 SV=4
Q96SQ9;Q96SQ9-2	Q96SQ9;Q96SQ9-2	CYP2S1	Cytochrome P450 2S1;Isoform of Q96SQ9, Isoform 2 of Cytochrome P450 2S1	CP2S1_HUMAN;CP2S1-2_HUMAN	0.166386	0.883817		0.599217	-0.193952		0.0473243	-1.55752	+	0.105046	-0.479746		0.0053913	+	arachidonic acid metabolic process;carboxylic acid metabolic process;catabolic process;cellular catabolic process;cellular ketone metabolic process;cellular lipid metabolic process;cellular metabolic process;cellular process;drug catabolic process;drug metabolic process;epoxygenase P450 pathway;exogenous drug catabolic process;fatty acid metabolic process;icosanoid metabolic process;lipid metabol…	arachidonic acid epoxygenase activity;arachidonic acid monooxygenase activity;aromatase activity;binding;catalytic activity;cation binding;heme binding;ion binding;iron ion binding;metal ion binding;monooxygenase activity;oxidoreductase activity;oxidoreductase activity, acting on paired donors, with incorporation or reduction of molecular oxygen;oxidoreductase activity, acting on paired donors, w…	cell part;cytoplasm;cytoplasmic part;endoplasmic reticulum;endoplasmic reticulum membrane;endoplasmic reticulum part;intracellular membrane-bounded organelle;intracellular organelle;intracellular organelle part;intracellular part;membrane;membrane part;membrane-bounded organelle;organelle;organelle membrane;organelle part	Metabolism of xenobiotics by cytochrome P450	Alternativesplicing;Completeproteome;Endoplasmicreticulum;Heme;Iron;Membrane;Metal-binding;Microsome;Monooxygenase;Oxidoreductase;Polymorphism;Referenceproteome	3	0	1.00984	>sp|Q96SQ9|CP2S1_HUMAN Cytochrome P450 2S1 OS=Homo sapiens (Human) OX=9606 GN=CYP2S1 PE=1 SV=2;>sp|Q96SQ9-2|CP2S1-2_HUMAN Isoform of Q96SQ9, Isoform 2 of Cytochrome P450 2S1 OS=Homo sapiens (Human) OX=9606 GN=CYP2S1 PE=1 SV=2
B5MDE0;C9JP01;Q96AA3	B5MDE0;C9JP01;Q96AA3	RFT1	Isoform of Q96AA3, Protein RFT1 homolog;Isoform of Q96AA3, Protein RFT1 homolog (Fragment);Protein RFT1 homolog	B5MDE0_HUMAN;C9JP01_HUMAN;RFT1_HUMAN	0.189698	-0.562674		0.00498152	-2.34794	+	0.00739394	-1.55133	+	0.807587	0.233928		0.000118205	+	biological regulation;biosynthetic process;carbohydrate biosynthetic process;carbohydrate metabolic process;carbohydrate transport;cellular carbohydrate metabolic process;cellular component organization;cellular component organization or biogenesis;cellular macromolecule metabolic process;cellular membrane organization;cellular metabolic process;cellular process;cellular protein metabolic process…	lipid transporter activity;substrate-specific transporter activity;transporter activity	cell part;cytoplasmic part;endoplasmic reticulum membrane;endoplasmic reticulum part;integral to membrane;intracellular organelle part;intracellular part;intrinsic to membrane;membrane;membrane part;organelle membrane;organelle part	N-Glycan biosynthesis	Completeproteome;Congenitaldisorderofglycosylation;Diseasemutation;Membrane;Polymorphism;Proteomicsidentification;Referenceproteome;Sugartransport;Transmembrane;Transmembranehelix;Transport	1	0	0.981797	>tr|B5MDE0|B5MDE0_HUMAN Isoform of Q96AA3, Protein RFT1 homolog OS=Homo sapiens (Human) OX=9606 GN=RFT1 PE=1 SV=1;>tr|C9JP01|C9JP01_HUMAN Isoform of Q96AA3, Protein RFT1 homolog (Fragment) OS=Homo sapiens (Human) OX=9606 GN=RFT1 PE=1 SV=8;>sp|Q96AA3|RFT1_HUMAN Protein RFT1 homolog OS=Homo sapiens (Human) OX=9606 GN=RFT1 PE=1 SV=1
Q99541	Q99541	PLIN2	Perilipin-2	PLIN2_HUMAN	0.159365	-0.330565		0.000163683	-1.91176	+	0.00655602	-1.52622	+	0.811427	0.0549742		0	+	carboxylic acid transport;cellular lipid metabolic process;cellular metabolic process;cellular process;establishment of localization;fatty acid transport;lipid localization;lipid metabolic process;lipid storage;lipid transport;localization;long-chain fatty acid transport;macromolecule localization;metabolic process;monocarboxylic acid transport;organic acid transport;organic substance transport;p…		cell part;cytoplasmic part;cytosol;endoplasmic reticulum;extracellular region;intracellular membrane-bounded organelle;intracellular organelle;intracellular part;lipid particle;membrane;membrane-bounded organelle;nucleus;organelle;plasma membrane		Acetylation;Completeproteome;Lipoprotein;Membrane;Polymorphism;Referenceproteome	8	0	1.02647	>sp|Q99541|PLIN2_HUMAN Perilipin-2 OS=Homo sapiens (Human) OX=9606 GN=PLIN2 PE=1 SV=2
F8WBA3;Q15139	F8WBA3;Q15139	PRKD1	Isoform of Q15139, Serine/threonine-protein kinase;Serine/threonine-protein kinase D1	F8WBA3_HUMAN;KPCD1_HUMAN	0.0222255	0.710981	+	0.00619789	-1.07836	+	0.00654894	-1.52502	+	0.408726	0.264318		0.000150757	+	anatomical structure formation involved in morphogenesis;angiogenesis;apoptosis;biological regulation;biosynthetic process;cell death;cell proliferation;cell surface receptor linked signaling pathway;cellular biosynthetic process;cellular component organization;cellular component organization at cellular level;cellular component organization or biogenesis;cellular component organization or biogen…	adenyl nucleotide binding;adenyl ribonucleotide binding;ATP binding;binding;catalytic activity;cation binding;identical protein binding;ion binding;kinase activity;metal ion binding;nucleotide binding;phosphotransferase activity, alcohol group as acceptor;protein binding;protein kinase activity;protein kinase C activity;protein serine/threonine kinase activity;purine nucleotide binding;purine rib…	cell cortex;cell junction;cell part;cell-cell junction;cytoplasm;cytoplasmic part;cytosol;Golgi apparatus;Golgi apparatus part;integral to membrane;integral to plasma membrane;intracellular membrane-bounded organelle;intracellular organelle;intracellular organelle part;intracellular part;intrinsic to membrane;intrinsic to plasma membrane;membrane;membrane part;membrane-bounded organelle;nucleus;o…		Angiogenesis;Apoptosis;ATP-binding;Cellmembrane;Completeproteome;Cytoplasm;Differentiation;Golgiapparatus;Immunity;Inflammatoryresponse;Innateimmunity;Kinase;Magnesium;Membrane;Metal-binding;Neurogenesis;Nucleotide-binding;Phosphoprotein;Polymorphism;Proteomicsidentification;Referenceproteome;Repeat;Serine/threonine-proteinkinase;Transferase;Zinc;Zinc-finger	1	0	0.985117	>tr|F8WBA3|F8WBA3_HUMAN Isoform of Q15139, Serine/threonine-protein kinase OS=Homo sapiens (Human) OX=9606 GN=PRKD1 PE=1 SV=1;>sp|Q15139|KPCD1_HUMAN Serine/threonine-protein kinase D1 OS=Homo sapiens (Human) OX=9606 GN=PRKD1 PE=1 SV=2
O75525;O75525-2	O75525;O75525-2	KHDRBS3	KH domain-containing, RNA-binding, signal transduction-associated protein 3;Isoform of O75525, Isoform 2 of KH domain-containing, RNA-binding, signal transduction-associated protein 3	KHDR3_HUMAN;KHDR3-2_HUMAN	0.0150335	-0.903171	+	7.1066e-05	-2.48097	+	0.00529697	-1.51915	+	0.90046	0.05865		0	+	biological regulation;biosynthetic process;cellular biosynthetic process;cellular macromolecule biosynthetic process;cellular macromolecule metabolic process;cellular metabolic process;cellular nitrogen compound metabolic process;cellular process;gamete generation;macromolecule biosynthetic process;macromolecule metabolic process;male gamete generation;metabolic process;multicellular organismal p…	binding;nucleic acid binding;RNA binding	cell part;intracellular membrane-bounded organelle;intracellular organelle;intracellular organelle part;intracellular part;membrane-bounded organelle;nuclear part;nucleoplasm;nucleus;organelle;organelle part		Alternativesplicing;Completeproteome;Directproteinsequencing;Nucleus;Phosphoprotein;Referenceproteome;RNA-binding;SH3-binding;Transcription;Transcriptionregulation	5	0	1.03514	>sp|O75525|KHDR3_HUMAN KH domain-containing, RNA-binding, signal transduction-associated protein 3 OS=Homo sapiens (Human) OX=9606 GN=KHDRBS3 PE=1 SV=1;>sp|O75525-2|KHDR3-2_HUMAN Isoform of O75525, Isoform 2 of KH domain-containing, RNA-binding, signal transduction-associated protein 3 OS=Homo sapiens (Human) OX=9606 GN=KHDRBS3 PE=1 SV=1
A0A087WTW0;A0A087WVR3;Q96T88;Q96T88-2	A0A087WTW0;A0A087WVR3;Q96T88;Q96T88-2	UHRF1	Isoform of Q96T88, RING-type E3 ubiquitin transferase;Isoform of Q96T88, RING-type E3 ubiquitin transferase;E3 ubiquitin-protein ligase UHRF1;Isoform of Q96T88, Isoform 2 of E3 ubiquitin-protein ligase UHRF1	A0A087WTW0_HUMAN;A0A087WVR3_HUMAN;UHRF1_HUMAN;UHRF1-2_HUMAN	0.732817	0.170498		0.00164469	-1.19075	+	0.00572	-1.51324	+	0.774128	-0.151995		0.000316303	+	biological regulation;biosynthetic process;cell cycle;cell proliferation;cellular biosynthetic process;cellular component organization;cellular component organization at cellular level;cellular component organization or biogenesis;cellular component organization or biogenesis at cellular level;cellular macromolecule biosynthetic process;cellular macromolecule metabolic process;cellular metabolic …	acid-amino acid ligase activity;binding;catalytic activity;cation binding;chromatin binding;core promoter proximal region DNA binding;core promoter proximal region sequence-specific DNA binding;DNA binding;histone binding;identical protein binding;ion binding;ligase activity;ligase activity, forming carbon-nitrogen bonds;metal ion binding;methylated histone residue binding;methyl-CpG binding;nucl…	cell part;chromatin;chromosomal part;euchromatin;heterochromatin;intracellular membrane-bounded organelle;intracellular organelle;intracellular organelle part;intracellular part;membrane-bounded organelle;nuclear chromatin;nuclear chromosome part;nuclear heterochromatin;nuclear matrix;nuclear part;nucleus;organelle;organelle part;replication fork		3D-structure;Acetylation;Alternativesplicing;Cellcycle;Chromatinregulator;Completeproteome;DNA-binding;DNAdamage;DNArepair;Isopeptidebond;Ligase;Metal-binding;Nucleus;Phosphoprotein;Polymorphism;Proteomicsidentification;Referenceproteome;Repeat;Repressor;Transcription;Transcriptionregulation;Ublconjugation;Ublconjugationpathway;Zinc;Zinc-finger	2	0	0.940848	>tr|A0A087WTW0|A0A087WTW0_HUMAN Isoform of Q96T88, RING-type E3 ubiquitin transferase OS=Homo sapiens (Human) OX=9606 GN=UHRF1 PE=1 SV=1;>tr|A0A087WVR3|A0A087WVR3_HUMAN Isoform of Q96T88, RING-type E3 ubiquitin transferase OS=Homo sapiens (Human) OX=9606 GN=UHRF1 PE=1 SV=1;>sp|Q96T88|UHRF1_HUMAN E3 ubiquitin-protein ligase UHRF1 OS=Homo sapiens (Human) OX=9606 GN=UHRF1 PE=1 SV=1;>sp|Q96T88-2|UHRF…
P08047;P08047-2;P08047-3	P08047;P08047-2;P08047-3	SP1	Transcription factor Sp1;Isoform of P08047, Isoform 2 of Transcription factor Sp1;Isoform of P08047, Isoform 3 of Transcription factor Sp1	SP1_HUMAN;SP1-2_HUMAN;SP1-3_HUMAN	0.95583	0.0264229		0.000516903	-2.40331	+	0.00650996	-1.50782	+	0.112605	0.92191		4.08859e-05	+	anatomical structure development;anatomical structure morphogenesis;biological regulation;biosynthetic process;cell differentiation;cell surface receptor linked signaling pathway;cellular biosynthetic process;cellular developmental process;cellular macromolecule biosynthetic process;cellular macromolecule metabolic process;cellular metabolic process;cellular nitrogen compound metabolic process;ce…	bHLH transcription factor binding;binding;cation binding;core promoter binding;core promoter proximal region DNA binding;core promoter proximal region sequence-specific DNA binding;core promoter sequence-specific DNA binding;DNA binding;double-stranded DNA binding;enhancer binding;enzyme binding;histone deacetylase binding;HMG box domain binding;identical protein binding;ion binding;metal ion bin…	cell part;cytoplasm;intracellular membrane-bounded organelle;intracellular organelle;intracellular organelle part;intracellular part;macromolecular complex;membrane-bounded organelle;nuclear part;nucleoplasm;nucleus;organelle;organelle part;protein-DNA complex	Huntington's disease;TGF-beta signaling pathway	3D-structure;Acetylation;Activator;Alternativesplicing;Biologicalrhythms;Completeproteome;Cytoplasm;Directproteinsequencing;DNA-binding;Glycoprotein;Host-virusinteraction;Isopeptidebond;Metal-binding;Nucleus;Phosphoprotein;Polymorphism;Referenceproteome;Repeat;Repressor;Transcription;Transcriptionregulation;Ublconjugation;Zinc;Zinc-finger	1	0	1.03259	>sp|P08047|SP1_HUMAN Transcription factor Sp1 OS=Homo sapiens (Human) OX=9606 GN=SP1 PE=1 SV=3;>sp|P08047-2|SP1-2_HUMAN Isoform of P08047, Isoform 2 of Transcription factor Sp1 OS=Homo sapiens (Human) OX=9606 GN=SP1 PE=1 SV=3;>sp|P08047-3|SP1-3_HUMAN Isoform of P08047, Isoform 3 of Transcription factor Sp1 OS=Homo sapiens (Human) OX=9606 GN=SP1 PE=1 SV=3
E9PIM6;E9PNQ8;P04216	E9PIM6;E9PNQ8;P04216	THY1	Isoform of P04216, Thy-1 antigen (Fragment);Isoform of P04216, Thy-1 antigen (Fragment);Thy-1 membrane glycoprotein	E9PIM6_HUMAN;E9PNQ8_HUMAN;THY1_HUMAN	0.949802	0.0143095		0.000103448	-2.32612	+	0.00741431	-1.49676	+	0.00272605	0.84366	+	0	+	activation of immune response;anatomical structure development;anatomical structure formation involved in morphogenesis;angiogenesis;antigen receptor-mediated signaling pathway;biological adhesion;biological regulation;cell adhesion;cell development;cell junction assembly;cell junction organization;cell surface receptor linked signaling pathway;cell-cell adhesion;cell-substrate junction assembly;…	binding;enzyme activator activity;enzyme regulator activity;GPI anchor binding;GTPase activator activity;GTPase regulator activity;integrin binding;lipid binding;nucleoside-triphosphatase regulator activity;phosphatidylinositol binding;phospholipid binding;protein binding;protein complex binding;receptor binding	adherens junction;anchored to external side of plasma membrane;anchored to membrane;anchored to plasma membrane;anchoring junction;apical plasma membrane;cell junction;cell part;cell projection;cell projection part;cell-substrate adherens junction;cell-substrate junction;cytoplasmic part;cytosol;dendrite;endoplasmic reticulum;external side of plasma membrane;extracellular membrane-bounded organel…	Leukocyte transendothelial migration	Cellmembrane;Completeproteome;Disulfidebond;Glycoprotein;GPI-anchor;Immunoglobulindomain;Lipoprotein;Membrane;Proteomicsidentification;Pyrrolidonecarboxylicacid;Referenceproteome;Signal	3	0	1.06272	>tr|E9PIM6|E9PIM6_HUMAN Isoform of P04216, Thy-1 antigen (Fragment) OS=Homo sapiens (Human) OX=9606 GN=THY1 PE=1 SV=8;>tr|E9PNQ8|E9PNQ8_HUMAN Isoform of P04216, Thy-1 antigen (Fragment) OS=Homo sapiens (Human) OX=9606 GN=THY1 PE=1 SV=1;>sp|P04216|THY1_HUMAN Thy-1 membrane glycoprotein OS=Homo sapiens (Human) OX=9606 GN=THY1 PE=1 SV=2
A0A0B4J2A0;Q9UHJ6	A0A0B4J2A0;Q9UHJ6	ENSG00000262304;SHPK	ENSG00000262304 readthrough, FGGY_N domain-containing protein;Sedoheptulokinase	A0A0B4J2A0_HUMAN;SHPK_HUMAN	0.193601	-0.759953		1	-3.17752		0.0355961	-1.48779	+	1	0.92978		0.000990805	+	alcohol metabolic process;biological regulation;carbohydrate metabolic process;carbohydrate phosphorylation;cellular carbohydrate metabolic process;cellular metabolic process;cellular process;cellular response to biotic stimulus;cellular response to chemical stimulus;cellular response to cytokine stimulus;cellular response to interleukin-13;cellular response to interleukin-4;cellular response to …	adenyl nucleotide binding;adenyl ribonucleotide binding;ATP binding;binding;catalytic activity;kinase activity;nucleotide binding;phosphotransferase activity, alcohol group as acceptor;purine nucleotide binding;purine ribonucleoside triphosphate binding;purine ribonucleotide binding;ribonucleotide binding;sedoheptulokinase activity;transferase activity;transferase activity, transferring phosphoru…	cell part;cytoplasm;intracellular part	Carbon fixation in photosynthetic organisms	Acetylation;ATP-binding;Completeproteome;Cytoplasm;Kinase;Nucleotide-binding;Polymorphism;Proteomicsidentification;Referenceproteome;Transferase	1	0	0.875749	>tr|A0A0B4J2A0|A0A0B4J2A0_HUMAN ENSG00000262304 readthrough, FGGY_N domain-containing protein OS=Homo sapiens (Human) OX=9606 GN=ENSG00000262304 PE=1 SV=1;>sp|Q9UHJ6|SHPK_HUMAN Sedoheptulokinase OS=Homo sapiens (Human) OX=9606 GN=SHPK PE=1 SV=3
H3BM18;H3BVE6;Q16666;Q16666-2;Q16666-3;Q16666-6;Q6K0P9;Q6K0P9-2;Q6K0P9-3;Q6K0P9-4;Q6K0P9-5;Q6K0P9-6;X6RHM1;X6RHR0	H3BM18;H3BVE6;Q16666;Q16666-2;Q16666-3;Q16666-6;Q6K0P9;Q6K0P9-2;Q6K0P9-3;Q6K0P9-4;Q6K0P9-5;Q6K0P9-6;X6RHM1;X6RHR0	IFI16;IFI16;IFI16;IFI16;IFI16;IFI16;PYHIN1;PYHIN1;PYHIN1;PYHIN1;PYHIN1;PYHIN1;IFI16;PYHIN1	Isoform of Q16666, Pyrin domain-containing protein (Fragment);Isoform of Q16666, Pyrin domain-containing protein (Fragment);Gamma-interferon-inducible protein 16;Isoform of Q16666, Isoform 2 of Gamma-interferon-inducible protein 16;Isoform of Q16666, Isoform 3 of Gamma-interferon-inducible protein 16;Isoform of Q16666, Isoform 4 of Gamma-interferon-inducible protein 16;Pyrin and HIN domain-contai…	H3BM18_HUMAN;H3BVE6_HUMAN;IF16_HUMAN;IF16-2_HUMAN;IF16-3_HUMAN;IF16-6_HUMAN;IFIX_HUMAN;IFIX-2_HUMAN;IFIX-3_HUMAN;IFIX-4_HUMAN;IFIX-5_HUMAN;IFIX-6_HUMAN;X6RHM1_HUMAN;X6RHR0_HUMAN	0.0424657	1.07609	+	0.021812	-1.29223	+	0.0347939	-1.48599	+	0.102839	0.88233		0.00441915	+	activation of immune response;activation of innate immune response;anatomical structure development;autophagy;biological regulation;catabolic process;cell communication;cell cycle;cell differentiation;cell proliferation;cellular catabolic process;cellular developmental process;cellular metabolic process;cellular process;cellular response to abiotic stimulus;cellular response to external stimulus;…	binding;core promoter binding;core promoter proximal region DNA binding;core promoter proximal region sequence-specific DNA binding;DNA binding;double-stranded DNA binding;identical protein binding;nucleic acid binding;nucleic acid binding transcription factor activity;protein binding;regulatory region DNA binding;regulatory region nucleic acid binding;RNA polymerase II core promoter proximal reg…	cell part;cytoplasm;cytoplasmic part;cytosol;intracellular membrane-bounded organelle;intracellular non-membrane-bounded organelle;intracellular organelle;intracellular organelle part;intracellular part;membrane;membrane-bounded organelle;non-membrane-bounded organelle;nuclear body;nuclear part;nuclear speck;nucleolus;nucleoplasm;nucleoplasm part;nucleus;organelle;organelle part		3D-structure;Acetylation;Activator;Alternativesplicing;Apoptosis;Autophagy;Cellcycle;Completeproteome;Cytoplasm;DNA-binding;Immunity;Inflammatoryresponse;Innateimmunity;Isopeptidebond;Nucleus;Phosphoprotein;Polymorphism;Proteomicsidentification;Referenceproteome;Repeat;Repressor;Transcription;Transcriptionregulation;Tumorsuppressor;Ublconjugation	1	0	0.933025	>tr|H3BM18|H3BM18_HUMAN Isoform of Q16666, Pyrin domain-containing protein (Fragment) OS=Homo sapiens (Human) OX=9606 GN=IFI16 PE=1 SV=1;>tr|H3BVE6|H3BVE6_HUMAN Isoform of Q16666, Pyrin domain-containing protein (Fragment) OS=Homo sapiens (Human) OX=9606 GN=IFI16 PE=1 SV=1;>sp|Q16666|IF16_HUMAN Gamma-interferon-inducible protein 16 OS=Homo sapiens (Human) OX=9606 GN=IFI16 PE=1 SV=3;>sp|Q16666-2|I…
P22223;P22223-2	P22223;P22223-2	CDH3	Cadherin-3;Isoform of P22223, Isoform 2 of Cadherin-3	CADH3_HUMAN;CADH3-2_HUMAN	0.122232	0.798223		0.0110876	-1.38652	+	0.019746	-1.45913	+	0.225966	0.725608		0.00467166	+	adherens junction organization;anatomical structure homeostasis;biological adhesion;biological regulation;canonical Wnt receptor signaling pathway;cell adhesion;cell junction assembly;cell junction organization;cell surface receptor linked signaling pathway;cell-cell adhesion;cell-cell junction organization;cellular component assembly;cellular component assembly at cellular level;cellular compone…	binding;calcium ion binding;cation binding;ion binding;metal ion binding	adherens junction;anchoring junction;cell junction;cell part;cell-cell adherens junction;cell-cell junction;cytoplasm;integral to membrane;intracellular part;intrinsic to membrane;membrane;membrane part;plasma membrane	Cell adhesion molecules (CAMs)	3D-structure;Alternativesplicing;Calcium;Celladhesion;Cellmembrane;Cleavageonpairofbasicresidues;Completeproteome;Diseasemutation;Ectodermaldysplasia;Glycoprotein;Hypotrichosis;Membrane;Metal-binding;Polymorphism;Referenceproteome;Repeat;Sensorytransduction;Signal;Transmembrane;Transmembranehelix;Vision	2	0	0.987067	>sp|P22223|CADH3_HUMAN Cadherin-3 OS=Homo sapiens (Human) OX=9606 GN=CDH3 PE=1 SV=2;>sp|P22223-2|CADH3-2_HUMAN Isoform of P22223, Isoform 2 of Cadherin-3 OS=Homo sapiens (Human) OX=9606 GN=CDH3 PE=1 SV=2
A0A3B3IRP0;A0A3B3ITQ1;A0A3B3ITU8;A0A3B3IU04;A0A3B3IU05;A0A3B3IU13;A0A3F2YNW8;Q14573;Q14643;Q14643-2;Q14643-3;Q14643-4;Q14643-5;Q14643-6;Q14643-7;Q14643-8	A0A3B3IRP0;A0A3B3ITQ1;A0A3B3ITU8;A0A3B3IU04;A0A3B3IU05;A0A3B3IU13;A0A3F2YNW8;Q14573;Q14643;Q14643-2;Q14643-3;Q14643-4;Q14643-5;Q14643-6;Q14643-7;Q14643-8	ITPR1;ITPR1;ITPR1;ITPR1;ITPR1;ITPR1;ITPR1;ITPR3;ITPR1;ITPR1;ITPR1;ITPR1;ITPR1;ITPR1;ITPR1;ITPR1	Isoform of Q14643, Inositol 1,4,5-trisphosphate receptor type 1 (Fragment);Isoform of Q14643, Inositol 1,4,5-trisphosphate receptor type 1 (Fragment);Isoform of Q14643, Inositol 1,4,5-trisphosphate receptor type 1;Isoform of Q14643, Inositol 1,4,5-trisphosphate receptor type 1;Isoform of Q14643, Inositol 1,4,5-trisphosphate receptor type 1 (Fragment);Isoform of Q14643, Inositol 1,4,5-trisphosphat…	A0A3B3IRP0_HUMAN;A0A3B3ITQ1_HUMAN;A0A3B3ITU8_HUMAN;A0A3B3IU04_HUMAN;A0A3B3IU05_HUMAN;A0A3B3IU13_HUMAN;A0A3F2YNW8_HUMAN;ITPR3_HUMAN;ITPR1_HUMAN;ITPR1-2_HUMAN;ITPR1-3_HUMAN;ITPR1-4_HUMAN;ITPR1-5_HUMAN;ITPR1-6_HUMAN;ITPR1-7_HUMAN;ITPR1-8_HUMAN	0.498948	0.155055		0.0017	-1.6345	+	0.0102066	-1.45593	+	0.291419	0.333631		6.81188e-05	+	activation of immune response;activation of innate immune response;activation of phospholipase C activity;apoptosis;apoptosis in response to endoplasmic reticulum stress;behavior;biological regulation;blood coagulation;calcium ion homeostasis;calcium ion transport;calcium ion transport into cytosol;cation homeostasis;cation transport;cell activation;cell death;cell surface receptor linked signali…	alcohol binding;binding;calcium channel activity;calcium channel inhibitor activity;calcium channel regulator activity;calcium ion transmembrane transporter activity;calcium-release channel activity;cation channel activity;cation transmembrane transporter activity;channel activity;channel inhibitor activity;channel regulator activity;divalent inorganic cation transmembrane transporter activity;ga…	apical part of cell;brush border;calcineurin complex;cell body;cell part;cell projection;cytoplasm;cytoplasmic part;cytoplasmic vesicle membrane;cytoplasmic vesicle part;cytoskeletal part;endoplasmic reticulum;endoplasmic reticulum membrane;endoplasmic reticulum part;integral to membrane;integral to plasma membrane;intracellular membrane-bounded organelle;intracellular non-membrane-bounded organe…	Alzheimer's disease;Calcium signaling pathway;Gap junction;Gastric acid secretion;GnRH signaling pathway;Huntington's disease;Long-term depression;Long-term potentiation;Oocyte meiosis;Pancreatic secretion;Phosphatidylinositol signaling system;Salivary secretion;Taste transduction;Vascular smooth muscle contraction	Alternativesplicing;Apoptosis;Calcium;Calciumchannel;Calciumtransport;Completeproteome;Diseasemutation;Endoplasmicreticulum;Glycoprotein;Ionchannel;Iontransport;Isopeptidebond;Ligand-gatedionchannel;Membrane;Neurodegeneration;Phosphoprotein;Polymorphism;Receptor;Referenceproteome;Repeat;Spinocerebellarataxia;Transmembrane;Transmembranehelix;Transport;Ublconjugation	2	0	0.940644	>tr|A0A3B3IRP0|A0A3B3IRP0_HUMAN Isoform of Q14643, Inositol 1,4,5-trisphosphate receptor type 1 (Fragment) OS=Homo sapiens (Human) OX=9606 GN=ITPR1 PE=1 SV=1;>tr|A0A3B3ITQ1|A0A3B3ITQ1_HUMAN Isoform of Q14643, Inositol 1,4,5-trisphosphate receptor type 1 (Fragment) OS=Homo sapiens (Human) OX=9606 GN=ITPR1 PE=1 SV=1;>tr|A0A3B3ITU8|A0A3B3ITU8_HUMAN Isoform of Q14643, Inositol 1,4,5-trisphosphate rec…
Q9NR12;Q9NR12-2	Q9NR12;Q9NR12-2	PDLIM7	PDZ and LIM domain protein 7;Isoform of Q9NR12, Isoform 2 of PDZ and LIM domain protein 7	PDLI7_HUMAN;PDLI7-2_HUMAN	0.000239631	1.4858	+	0.00379913	-1.35144	+	0.012567	-1.45512	+	0.000272727	1.38212	+	1.59681e-05	+	actin cytoskeleton organization;actin filament-based process;biological regulation;cell differentiation;cellular component organization;cellular component organization at cellular level;cellular component organization or biogenesis;cellular component organization or biogenesis at cellular level;cellular developmental process;cellular membrane organization;cellular process;cytoskeleton organizatio…	binding;cation binding;ion binding;metal ion binding;transition metal ion binding;zinc ion binding	actin cytoskeleton;actin filament bundle;actomyosin;adherens junction;anchoring junction;cell junction;cell part;cell projection;cell-substrate adherens junction;cell-substrate junction;cytoplasm;cytoskeletal part;cytoskeleton;focal adhesion;intracellular membrane-bounded organelle;intracellular non-membrane-bounded organelle;intracellular organelle;intracellular organelle part;intracellular part…		3D-structure;Alternativesplicing;Completeproteome;Cytoplasm;Cytoskeleton;Developmentalprotein;Differentiation;Directproteinsequencing;LIMdomain;Metal-binding;Osteogenesis;Phosphoprotein;Polymorphism;Referenceproteome;Repeat;Zinc	4	0	1.0043	>sp|Q9NR12|PDLI7_HUMAN PDZ and LIM domain protein 7 OS=Homo sapiens (Human) OX=9606 GN=PDLIM7 PE=1 SV=1;>sp|Q9NR12-2|PDLI7-2_HUMAN Isoform of Q9NR12, Isoform 2 of PDZ and LIM domain protein 7 OS=Homo sapiens (Human) OX=9606 GN=PDLIM7 PE=1 SV=1
P21810	P21810	BGN	Biglycan	PGS1_HUMAN	0.413659	0.394548		0.367106	-0.342355		0.0289772	-1.45014	+	0.0674839	-0.713233		0.00228831	+	amine metabolic process;aminoglycan biosynthetic process;aminoglycan catabolic process;aminoglycan metabolic process;biosynthetic process;blood vessel remodeling;carbohydrate biosynthetic process;carbohydrate catabolic process;carbohydrate metabolic process;catabolic process;cellular biosynthetic process;cellular catabolic process;cellular component organization;cellular component organization at…	binding;carbohydrate binding;extracellular matrix binding;extracellular matrix structural constituent;glycosaminoglycan binding;pattern binding;polysaccharide binding;structural molecule activity	cell part;cell surface;cytoplasmic membrane-bounded vesicle;cytoplasmic part;cytoplasmic vesicle;extracellular matrix;extracellular membrane-bounded organelle;extracellular organelle;extracellular region;extracellular region part;extracellular vesicular exosome;Golgi apparatus part;Golgi lumen;intracellular membrane-bounded organelle;intracellular organelle;intracellular organelle lumen;intracell…		Completeproteome;Directproteinsequencing;Disulfidebond;Extracellularmatrix;Glycoprotein;Leucine-richrepeat;Polymorphism;Proteoglycan;Referenceproteome;Repeat;Secreted;Signal	10	0	1.06054	>sp|P21810|PGS1_HUMAN Biglycan OS=Homo sapiens (Human) OX=9606 GN=BGN PE=1 SV=2
A0A0J9YW64;A6NIW2;Q5JSL3	A0A0J9YW64;A6NIW2;Q5JSL3	DOCK11	Isoform of Q5JSL3, Dedicator of cytokinesis protein 11 (Fragment);Isoform of Q5JSL3, Dedicator of cytokinesis protein 11;Dedicator of cytokinesis protein 11	A0A0J9YW64_HUMAN;A6NIW2_HUMAN;DOC11_HUMAN	0.208547	-0.804202		0.000616999	-2.02574	+	0.0363705	-1.44715	+	0.718707	-0.225613		0.000294985	+	biological regulation;blood coagulation;cellular process;cellular response to stimulus;coagulation;hemostasis;intracellular signal transduction;multicellular organismal process;regulation of biological process;regulation of biological quality;regulation of body fluid levels;regulation of cellular process;response to stimulus;signal transduction;small GTPase mediated signal transduction	enzyme regulator activity;GTPase regulator activity;guanyl-nucleotide exchange factor activity;nucleoside-triphosphatase regulator activity;Ras guanyl-nucleotide exchange factor activity;Rho guanyl-nucleotide exchange factor activity;small GTPase regulator activity	cell part;cytoplasmic part;cytosol;intracellular part		Completeproteome;Guanine-nucleotidereleasingfactor;Phosphoprotein;Polymorphism;Proteomicsidentification;Referenceproteome	1	0	0.976175	>tr|A0A0J9YW64|A0A0J9YW64_HUMAN Isoform of Q5JSL3, Dedicator of cytokinesis protein 11 (Fragment) OS=Homo sapiens (Human) OX=9606 GN=DOCK11 PE=1 SV=1;>tr|A6NIW2|A6NIW2_HUMAN Isoform of Q5JSL3, Dedicator of cytokinesis protein 11 OS=Homo sapiens (Human) OX=9606 GN=DOCK11 PE=1 SV=2;>sp|Q5JSL3|DOC11_HUMAN Dedicator of cytokinesis protein 11 OS=Homo sapiens (Human) OX=9606 GN=DOCK11 PE=1 SV=2
K7EM46;Q86T90;Q86T90-2;Q86T90-3;Q86T90-4	K7EM46;Q86T90;Q86T90-2;Q86T90-3;Q86T90-4	KIAA1328	Isoform of Q86T90, Protein hinderin (Fragment);Protein hinderin;Isoform of Q86T90, Isoform 2 of Protein hinderin;Isoform of Q86T90, Isoform 3 of Protein hinderin;Isoform of Q86T90, Isoform 4 of Protein hinderin	K7EM46_HUMAN;K1328_HUMAN;K1328-2_HUMAN;K1328-3_HUMAN;K1328-4_HUMAN	0.0216906	0.603259	+	0.000310526	-1.18476	+	0.0037561	-1.44094	+	0.151369	0.347077		7.30816e-06	+					Alternativesplicing;Coiledcoil;Completeproteome;Polymorphism;Proteomicsidentification;Referenceproteome	1	0	0.889158	>tr|K7EM46|K7EM46_HUMAN Isoform of Q86T90, Protein hinderin (Fragment) OS=Homo sapiens (Human) OX=9606 GN=KIAA1328 PE=1 SV=1;>sp|Q86T90|K1328_HUMAN Protein hinderin OS=Homo sapiens (Human) OX=9606 GN=KIAA1328 PE=1 SV=2;>sp|Q86T90-2|K1328-2_HUMAN Isoform of Q86T90, Isoform 2 of Protein hinderin OS=Homo sapiens (Human) OX=9606 GN=KIAA1328 PE=1 SV=2;>sp|Q86T90-3|K1328-3_HUMAN Isoform of Q86T90, Isof…
Q05682	Q05682	CALD1	Caldesmon	CALD1_HUMAN	0.00159472	1.03313	+	0.0011159	-1.12207	+	0.00510164	-1.43766	+	0.00859383	0.717536	+	1.2938e-05	+	cellular component movement;cellular process;multicellular organismal process;muscle contraction;muscle system process;system process	actin binding;binding;calmodulin binding;cytoskeletal protein binding;protein binding;tropomyosin binding	actin cap;actin cytoskeleton;cell cortex part;cell part;contractile fiber;cytoplasmic part;cytoskeletal part;cytoskeleton;cytosol;intracellular non-membrane-bounded organelle;intracellular organelle;intracellular organelle part;intracellular part;membrane;myofibril;non-membrane-bounded organelle;organelle;organelle part;plasma membrane	Vascular smooth muscle contraction	Actin-binding;Alternativesplicing;Calmodulin-binding;Completeproteome;Cytoplasm;Cytoskeleton;Muscleprotein;Phosphoprotein;Polymorphism;Referenceproteome;Repeat	18	0	1.05391	>sp|Q05682|CALD1_HUMAN Caldesmon OS=Homo sapiens (Human) OX=9606 GN=CALD1 PE=1 SV=3
Q5T7N2	Q5T7N2	L1TD1	LINE-1 type transposase domain-containing protein 1	LITD1_HUMAN	0.0700986	-0.5978		0.000147887	-2.41754	+	0.0123727	-1.43512	+	0.198917	0.384617		0	+					3D-structure;Acetylation;Coiledcoil;Completeproteome;Phosphoprotein;Polymorphism;Referenceproteome	16	0	1.05568	>sp|Q5T7N2|LITD1_HUMAN LINE-1 type transposase domain-containing protein 1 OS=Homo sapiens (Human) OX=9606 GN=L1TD1 PE=1 SV=1
Q9BTT6	Q9BTT6	LRRC1	Leucine-rich repeat-containing protein 1	LRRC1_HUMAN	0.656027	-0.308129		0.010574	-1.87741	+	0.040934	-1.43287	+	0.887413	0.136412		0.00344991	+			cell part;cytoplasm;intracellular part;membrane		Alternativesplicing;Coiledcoil;Completeproteome;Cytoplasm;Leucine-richrepeat;Membrane;Polymorphism;Referenceproteome;Repeat	1	0	0.88459	>sp|Q9BTT6|LRRC1_HUMAN Leucine-rich repeat-containing protein 1 OS=Homo sapiens (Human) OX=9606 GN=LRRC1 PE=1 SV=1
Q9BPX3	Q9BPX3	NCAPG	Condensin complex subunit 3	CND3_HUMAN	1	NaN		1	-2.84567		0.0045	-1.42906	+	0.999094	NaN		4.48133e-05	+	cell cycle;cell cycle process;cell division;cellular component organization;cellular component organization at cellular level;cellular component organization or biogenesis;cellular component organization or biogenesis at cellular level;cellular macromolecule metabolic process;cellular metabolic process;cellular nitrogen compound metabolic process;cellular process;chromosome condensation;chromosom…		actin cytoskeleton;cell part;centrosome;chromosomal part;condensin complex;cytoplasm;cytoplasmic part;cytoskeletal part;cytoskeleton;cytosol;intracellular membrane-bounded organelle;intracellular non-membrane-bounded organelle;intracellular organelle;intracellular organelle part;intracellular part;macromolecular complex;membrane;membrane-bounded organelle;microtubule organizing center;non-membran…	Cell cycle - yeast	Cellcycle;Celldivision;Chromosome;Completeproteome;Cytoplasm;DNAcondensation;Mitosis;Nucleus;Phosphoprotein;Polymorphism;Referenceproteome;Repeat	1	0	0.893528	>sp|Q9BPX3|CND3_HUMAN Condensin complex subunit 3 OS=Homo sapiens (Human) OX=9606 GN=NCAPG PE=1 SV=1
A0A087WZL9;Q9H582;Q9H582-2	A0A087WZL9;Q9H582;Q9H582-2	ZNF644	Isoform of Q9H582, Zinc finger protein 644;Zinc finger protein 644;Isoform of Q9H582, Isoform 2 of Zinc finger protein 644	A0A087WZL9_HUMAN;ZN644_HUMAN;ZN644-2_HUMAN	0.995587	0.0020134		0.0120541	-1.44617	+	0.0080314	-1.42377	+	0.960606	0.0244102		9.71236e-05	+	biological regulation;biosynthetic process;cellular biosynthetic process;cellular macromolecule biosynthetic process;cellular macromolecule metabolic process;cellular metabolic process;cellular nitrogen compound metabolic process;cellular process;macromolecule biosynthetic process;macromolecule metabolic process;metabolic process;nitrogen compound metabolic process;nucleic acid metabolic process;…	binding;cation binding;DNA binding;ion binding;metal ion binding;nucleic acid binding	cell part;intracellular membrane-bounded organelle;intracellular organelle;intracellular part;membrane-bounded organelle;nucleus;organelle		Alternativesplicing;Completeproteome;Diseasemutation;DNA-binding;Metal-binding;Nucleus;Phosphoprotein;Polymorphism;Proteomicsidentification;Referenceproteome;Repeat;Transcription;Transcriptionregulation;Zinc;Zinc-finger	1	0	0.867717	>tr|A0A087WZL9|A0A087WZL9_HUMAN Isoform of Q9H582, Zinc finger protein 644 OS=Homo sapiens (Human) OX=9606 GN=ZNF644 PE=1 SV=1;>sp|Q9H582|ZN644_HUMAN Zinc finger protein 644 OS=Homo sapiens (Human) OX=9606 GN=ZNF644 PE=1 SV=2;>sp|Q9H582-2|ZN644-2_HUMAN Isoform of Q9H582, Isoform 2 of Zinc finger protein 644 OS=Homo sapiens (Human) OX=9606 GN=ZNF644 PE=1 SV=2
P46013;P46013-2	P46013;P46013-2	MKI67	Proliferation marker protein Ki-67;Isoform of P46013, Isoform Short of Proliferation marker protein Ki-67	KI67_HUMAN;KI67-2_HUMAN	0.731453	0.480746		0.8198	0.361547		0.0165559	-1.42319	+	0.565488	-1.30399		0.26225		cell cycle phase;cell cycle process;cell proliferation;cellular process;meiosis	adenyl nucleotide binding;adenyl ribonucleotide binding;ATP binding;binding;nucleotide binding;protein binding;protein C-terminus binding;purine nucleotide binding;purine ribonucleoside triphosphate binding;purine ribonucleotide binding;ribonucleotide binding	cell part;chromosomal part;chromosome;chromosome, centromeric region;condensed chromosome;cytoplasm;intracellular membrane-bounded organelle;intracellular non-membrane-bounded organelle;intracellular organelle;intracellular organelle part;intracellular part;membrane;membrane-bounded organelle;non-membrane-bounded organelle;nuclear part;nucleolus;nucleus;organelle;organelle part		3D-structure;Acetylation;Alternativesplicing;ATP-binding;Cellcycle;Chromosome;Completeproteome;Nucleotide-binding;Nucleus;Phosphoprotein;Polymorphism;Referenceproteome;Repeat	2	0	0.947527	>sp|P46013|KI67_HUMAN Proliferation marker protein Ki-67 OS=Homo sapiens (Human) OX=9606 GN=MKI67 PE=1 SV=2;>sp|P46013-2|KI67-2_HUMAN Isoform of P46013, Isoform Short of Proliferation marker protein Ki-67 OS=Homo sapiens (Human) OX=9606 GN=MKI67 PE=1 SV=2
Q9NYL9	Q9NYL9	TMOD3	Tropomodulin-3	TMOD3_HUMAN	0.00441897	0.60237	+	0.000314039	-1.77107	+	0.0087762	-1.38976	+	0.00016	0.983683	+	2.7894e-06	+	actin cytoskeleton organization;actin filament capping;actin filament organization;actin filament-based process;actomyosin structure organization;anatomical structure development;anatomical structure formation involved in morphogenesis;biological regulation;cell development;cellular component assembly;cellular component assembly at cellular level;cellular component assembly involved in morphogene…	binding;cytoskeletal protein binding;protein binding;tropomyosin binding	cell part;contractile fiber part;cytoplasmic part;cytoskeletal part;intracellular organelle part;intracellular part;organelle part;striated muscle thin filament		Actin-binding;Completeproteome;Cytoplasm;Cytoskeleton;Directproteinsequencing;Phosphoprotein;Referenceproteome	6	0	1.03368	>sp|Q9NYL9|TMOD3_HUMAN Tropomodulin-3 OS=Homo sapiens (Human) OX=9606 GN=TMOD3 PE=1 SV=1
P50281	P50281	MMP14	Matrix metalloproteinase-14	MMP14_HUMAN	0.0356583	0.349059	+	0.00127506	-1.395	+	0.0102	-1.38141	+	0.00380139	0.362645	+	2.60829e-05	+	anatomical structure development;anatomical structure formation involved in morphogenesis;anatomical structure morphogenesis;angiogenesis;astrocyte cell migration;biological regulation;branching morphogenesis of a tube;cell differentiation;cell migration;cell motility;cell proliferation;cellular component disassembly;cellular component disassembly at cellular level;cellular component movement;cel…	binding;calcium ion binding;catalytic activity;cation binding;endopeptidase activity;enzyme activator activity;enzyme regulator activity;hydrolase activity;ion binding;metal ion binding;metalloendopeptidase activity;metallopeptidase activity;nucleic acid binding transcription factor activity;peptidase activator activity;peptidase activity;peptidase activity, acting on L-amino acid peptides;peptid…	adherens junction;anchoring junction;cell junction;cell part;cell-substrate adherens junction;cell-substrate junction;cytoplasmic membrane-bounded vesicle;cytoplasmic part;cytoplasmic vesicle;extracellular matrix;extracellular region part;focal adhesion;Golgi apparatus part;Golgi lumen;integral to membrane;integral to plasma membrane;intracellular membrane-bounded organelle;intracellular organell…	GnRH signaling pathway	3D-structure;Calcium;Cleavageonpairofbasicresidues;Completeproteome;Cytoplasm;Directproteinsequencing;Diseasemutation;Disulfidebond;Hydrolase;Membrane;Metal-binding;Metalloprotease;Phosphoprotein;Polymorphism;Protease;Referenceproteome;Repeat;Signal;Transmembrane;Transmembranehelix;Zinc;Zymogen	2	0	1.02139	>sp|P50281|MMP14_HUMAN Matrix metalloproteinase-14 OS=Homo sapiens (Human) OX=9606 GN=MMP14 PE=1 SV=3
O75487	O75487	GPC4	Glypican-4	GPC4_HUMAN	0.0316279	-0.503146	+	0.000454699	-1.82202	+	0.0122583	-1.3718	+	0.789744	-0.0529232		7.61905e-06	+	amine metabolic process;aminoglycan biosynthetic process;aminoglycan catabolic process;aminoglycan metabolic process;anatomical structure morphogenesis;biological regulation;biosynthetic process;carbohydrate biosynthetic process;carbohydrate catabolic process;carbohydrate metabolic process;catabolic process;cell proliferation;cellular lipid metabolic process;cellular metabolic process;cellular pr…		anchored to membrane;cell part;cytoplasmic part;external side of plasma membrane;extracellular matrix;extracellular membrane-bounded organelle;extracellular organelle;extracellular region part;extracellular space;extracellular vesicular exosome;Golgi apparatus part;Golgi lumen;integral to membrane;integral to plasma membrane;intracellular membrane-bounded organelle;intracellular organelle;intrace…		Alternativesplicing;Cellmembrane;Completeproteome;Glycoprotein;GPI-anchor;Heparansulfate;Lipoprotein;Membrane;Phosphoprotein;Polymorphism;Proteoglycan;Referenceproteome;Secreted;Signal	11	0	1.03832	>sp|O75487|GPC4_HUMAN Glypican-4 OS=Homo sapiens (Human) OX=9606 GN=GPC4 PE=1 SV=4
P98095;P98095-2	P98095;P98095-2	FBLN2	Fibulin-2;Isoform of P98095, Isoform 2 of Fibulin-2	FBLN2_HUMAN;FBLN2-2_HUMAN	0.00966092	-0.67735	+	0	-1.98349	+	0.00533333	-1.37114	+	0.78888	-0.064999		0	+	biological regulation;cellular component organization;cellular component organization at cellular level;cellular component organization or biogenesis;cellular component organization or biogenesis at cellular level;cellular process;extracellular matrix organization;extracellular structure organization;positive regulation of biological process;positive regulation of cell adhesion;positive regulatio…	binding;calcium ion binding;cation binding;extracellular matrix binding;extracellular matrix structural constituent;ion binding;metal ion binding;structural molecule activity	extracellular matrix;extracellular membrane-bounded organelle;extracellular organelle;extracellular region;extracellular region part;extracellular vesicular exosome;membrane-bounded organelle;membrane-bounded vesicle;organelle;proteinaceous extracellular matrix;vesicle		Alternativesplicing;Calcium;Completeproteome;Disulfidebond;EGF-likedomain;Extracellularmatrix;Glycoprotein;Phosphoprotein;Polymorphism;Referenceproteome;Repeat;Secreted;Signal	10	0	1.04713	>sp|P98095|FBLN2_HUMAN Fibulin-2 OS=Homo sapiens (Human) OX=9606 GN=FBLN2 PE=1 SV=2;>sp|P98095-2|FBLN2-2_HUMAN Isoform of P98095, Isoform 2 of Fibulin-2 OS=Homo sapiens (Human) OX=9606 GN=FBLN2 PE=1 SV=2
P0CG36;P0CG37	P0CG36;P0CG37	CFC1B;CFC1	Cryptic family protein 1B;Cryptic protein	CFC1B_HUMAN;CFC1_HUMAN	0.717901	-0.13007		0.000989267	-1.50024	+	0.0179836	-1.3553	+	0.951702	0.0148638		6.80111e-05	+	anatomical structure morphogenesis;determination of bilateral symmetry;determination of left/right symmetry;developmental process;embryonic morphogenesis;gastrulation;pattern specification process;specification of symmetry		anchored to membrane;cell part;extracellular region;intrinsic to membrane;membrane;membrane part;plasma membrane		Cellmembrane;Completeproteome;Developmentalprotein;Diseasemutation;Disulfidebond;EGF-likedomain;Gastrulation;Glycoprotein;GPI-anchor;Heterotaxy;Lipoprotein;Membrane;Polymorphism;Referenceproteome;Secreted;Signal	6	0	1.0559	>sp|P0CG36|CFC1B_HUMAN Cryptic family protein 1B OS=Homo sapiens (Human) OX=9606 GN=CFC1B PE=3 SV=1;>sp|P0CG37|CFC1_HUMAN Cryptic protein OS=Homo sapiens (Human) OX=9606 GN=CFC1 PE=1 SV=1
A0A0A6YYJ0;Q8IYR6;Q8IYR6-2	A0A0A6YYJ0;Q8IYR6;Q8IYR6-2	MSANTD3-TMEFF1;TMEFF1;TMEFF1	MSANTD3-TMEFF1 readthrough, Protein MSANTD3-TMEFF1;Tomoregulin-1;Isoform of Q8IYR6, Isoform 2 of Tomoregulin-1	A0A0A6YYJ0_HUMAN;TEFF1_HUMAN;TEFF1-2_HUMAN	0.000691176	-1.23946	+	0	-2.20369	+	0.00471795	-1.3401	+	0.113078	-0.375865		0	+	developmental process;multicellular organismal development;multicellular organismal process		cell part;integral to membrane;intrinsic to membrane;membrane;membrane part;plasma membrane		Alternativesplicing;Cellmembrane;Completeproteome;Developmentalprotein;Disulfidebond;EGF-likedomain;Membrane;Polymorphism;Proteomicsidentification;Referenceproteome;Repeat;Signal;Transmembrane;Transmembranehelix	3	0	1.02036	>tr|A0A0A6YYJ0|A0A0A6YYJ0_HUMAN MSANTD3-TMEFF1 readthrough, Protein MSANTD3-TMEFF1 OS=Homo sapiens (Human) OX=9606 GN=MSANTD3-TMEFF1 PE=4 SV=1;>sp|Q8IYR6|TEFF1_HUMAN Tomoregulin-1 OS=Homo sapiens (Human) OX=9606 GN=TMEFF1 PE=1 SV=1;>sp|Q8IYR6-2|TEFF1-2_HUMAN Isoform of Q8IYR6, Isoform 2 of Tomoregulin-1 OS=Homo sapiens (Human) OX=9606 GN=TMEFF1 PE=1 SV=1
B9ZVN9;O95602	B9ZVN9;O95602	POLR1A	Isoform of O95602, DNA-directed RNA polymerase subunit;DNA-directed RNA polymerase I subunit RPA1	B9ZVN9_HUMAN;RPA1_HUMAN	0.467314	0.124136		5.32319e-05	-1.99127	+	0.00383333	-1.32421	+	0.00840741	0.7912	+	0	+	biological regulation;biosynthetic process;cellular biosynthetic process;cellular macromolecule biosynthetic process;cellular macromolecule metabolic process;cellular metabolic process;cellular nitrogen compound metabolic process;cellular process;gene expression;macromolecule biosynthetic process;macromolecule metabolic process;metabolic process;negative regulation of biological process;negative …	binding;catalytic activity;cation binding;DNA binding;DNA-directed RNA polymerase activity;ion binding;metal ion binding;nucleic acid binding;nucleotidyltransferase activity;RNA polymerase activity;transferase activity;transferase activity, transferring phosphorus-containing groups;transition metal ion binding;zinc ion binding	cell part;cytoplasm;DNA-directed RNA polymerase complex;DNA-directed RNA polymerase I complex;intracellular membrane-bounded organelle;intracellular non-membrane-bounded organelle;intracellular organelle;intracellular organelle part;intracellular part;macromolecular complex;membrane-bounded organelle;non-membrane-bounded organelle;nuclear DNA-directed RNA polymerase complex;nuclear part;nucleolar…	Purine metabolism;Pyrimidine metabolism;RNA polymerase	Completeproteome;DNA-directedRNApolymerase;Magnesium;Metal-binding;Nucleotidyltransferase;Nucleus;Phosphoprotein;Polymorphism;Proteomicsidentification;Referenceproteome;Transcription;Transferase;Zinc	3	0	0.992825	>tr|B9ZVN9|B9ZVN9_HUMAN Isoform of O95602, DNA-directed RNA polymerase subunit OS=Homo sapiens (Human) OX=9606 GN=POLR1A PE=1 SV=1;>sp|O95602|RPA1_HUMAN DNA-directed RNA polymerase I subunit RPA1 OS=Homo sapiens (Human) OX=9606 GN=POLR1A PE=1 SV=2
A6NMU8;B4DHI3;J3KQ19;Q8N0W4;Q8N0W4-2;Q8N2Q7;Q8N2Q7-2;Q8NFZ3;Q8NFZ3-2;Q9NZ94;Q9NZ94-2;Q9NZ94-3	A6NMU8;B4DHI3;J3KQ19;Q8N0W4;Q8N0W4-2;Q8N2Q7;Q8N2Q7-2;Q8NFZ3;Q8NFZ3-2;Q9NZ94;Q9NZ94-2;Q9NZ94-3	NLGN4Y;NLGN4Y;NLGN1;NLGN4X;NLGN4X;NLGN1;NLGN1;NLGN4Y;NLGN4Y;NLGN3;NLGN3;NLGN3	Isoform of Q8NFZ3, Neuroligin 4, Y-linked, isoform CRA_c;Isoform of Q8NFZ3, COesterase domain-containing protein;Isoform of Q8N2Q7, COesterase domain-containing protein;Neuroligin-4, X-linked;Isoform of Q8N0W4, Isoform 2 of Neuroligin-4, X-linked;Neuroligin-1;Isoform of Q8N2Q7, Isoform 2 of Neuroligin-1;Neuroligin-4, Y-linked;Isoform of Q8NFZ3, Isoform 2 of Neuroligin-4, Y-linked;Neuroligin-3;Iso…	A6NMU8_HUMAN;B4DHI3_HUMAN;J3KQ19_HUMAN;NLGNX_HUMAN;NLGNX-2_HUMAN;NLGN1_HUMAN;NLGN1-2_HUMAN;NLGNY_HUMAN;NLGNY-2_HUMAN;NLGN3_HUMAN;NLGN3-2_HUMAN;NLGN3-3_HUMAN	0.616115	-0.107794		0.000322251	-1.66483	+	0.00505333	-1.32273	+	0.419876	0.234309		7.42574e-06	+	adult behavior;alpha-amino-3-hydroxy-5-methyl-4-isoxazole propionate receptor clustering;anatomical structure development;associative learning;axon extension;behavior;behavioral interaction between organisms;biological adhesion;biological regulation;brainstem development;calcium-dependent cell-cell adhesion;cell adhesion;cell differentiation;cell growth;cell junction organization;cell projection …	anion binding;binding;carboxylic ester hydrolase activity;catalytic activity;cell adhesion molecule binding;chloride ion binding;hydrolase activity;hydrolase activity, acting on ester bonds;identical protein binding;ion binding;neurexin family protein binding;PDZ domain binding;protein binding;protein dimerization activity;protein domain specific binding;protein homodimerization activity;receptor…	cell junction;cell part;cell projection;cell projection part;cell surface;cytoplasmic membrane-bounded vesicle;cytoplasmic part;cytoplasmic vesicle;cytoskeletal part;dendrite;dendritic spine;endocytic vesicle;excitatory synapse;external side of plasma membrane;filopodium tip;Golgi apparatus;integral to membrane;integral to plasma membrane;intracellular membrane-bounded organelle;intracellular org…	Cell adhesion molecules (CAMs)	3D-structure;Alternativesplicing;Biologicalrhythms;Celladhesion;Celljunction;Cellmembrane;Completeproteome;Directproteinsequencing;Diseasemutation;Disulfidebond;Glycoprotein;Membrane;Phosphoprotein;Polymorphism;Postsynapticcellmembrane;Proteomicsidentification;Referenceproteome;Signal;Synapse;Transmembrane;Transmembranehelix	1	0	1.02751	>tr|A6NMU8|A6NMU8_HUMAN Isoform of Q8NFZ3, Neuroligin 4, Y-linked, isoform CRA_c OS=Homo sapiens (Human) OX=9606 GN=NLGN4Y PE=1 SV=1;>tr|B4DHI3|B4DHI3_HUMAN Isoform of Q8NFZ3, COesterase domain-containing protein OS=Homo sapiens (Human) OX=9606 GN=NLGN4Y PE=1 SV=1;>tr|J3KQ19|J3KQ19_HUMAN Isoform of Q8N2Q7, COesterase domain-containing protein OS=Homo sapiens (Human) OX=9606 GN=NLGN1 PE=1 SV=1;>sp…
O94806	O94806	PRKD3	Serine/threonine-protein kinase D3	KPCD3_HUMAN	0.0149073	0.798739	+	0.0144375	-0.877904	+	0.00911141	-1.32057	+	0.27652	0.356076		0.000485035	+	activation of protein kinase activity;activation of protein kinase C activity by G-protein coupled receptor protein signaling pathway;biological regulation;cell surface receptor linked signaling pathway;cellular macromolecule metabolic process;cellular metabolic process;cellular process;cellular protein metabolic process;cellular response to stimulus;G-protein coupled receptor protein signaling p…	adenyl nucleotide binding;adenyl ribonucleotide binding;ATP binding;binding;catalytic activity;cation binding;ion binding;kinase activity;metal ion binding;nucleotide binding;phosphotransferase activity, alcohol group as acceptor;protein kinase activity;protein kinase C activity;protein serine/threonine kinase activity;purine nucleotide binding;purine ribonucleoside triphosphate binding;purine ri…	cell part;cytoplasm;intracellular organelle part;intracellular part;membrane;nuclear part;nucleoplasm;organelle part		3D-structure;Alternativesplicing;ATP-binding;Completeproteome;Cytoplasm;Kinase;Magnesium;Membrane;Metal-binding;Nucleotide-binding;Phosphoprotein;Polymorphism;Referenceproteome;Repeat;Serine/threonine-proteinkinase;Transferase;Zinc;Zinc-finger	1	0	0.976884	>sp|O94806|KPCD3_HUMAN Serine/threonine-protein kinase D3 OS=Homo sapiens (Human) OX=9606 GN=PRKD3 PE=1 SV=1
P51178;P51178-2	P51178;P51178-2	PLCD1	1-phosphatidylinositol 4,5-bisphosphate phosphodiesterase delta-1;Isoform of P51178, Isoform 2 of 1-phosphatidylinositol 4,5-bisphosphate phosphodiesterase delta-1	PLCD1_HUMAN;PLCD1-2_HUMAN	0.0781413	0.624318		0.00172543	-0.891655	+	0.00578537	-1.31507	+	0.552328	0.200907		0.000242465	+	anatomical structure development;anatomical structure formation involved in morphogenesis;angiogenesis;biological regulation;blood vessel development;catabolic process;cellular lipid metabolic process;cellular metabolic process;cellular process;cellular response to stimulus;developmental process;embryonic organ development;inositol phosphate metabolic process;intracellular signal transduction;lab…	binding;calcium ion binding;catalytic activity;cation binding;GTPase activating protein binding;hydrolase activity;hydrolase activity, acting on ester bonds;ion binding;lipase activity;lipid binding;metal ion binding;molecular transducer activity;phosphatidic acid binding;phosphatidylinositol phospholipase C activity;phosphatidylserine binding;phospholipase activity;phospholipase C activity;phosp…	cell part;cytoplasm;cytoplasmic part;cytosol;extracellular membrane-bounded organelle;extracellular organelle;extracellular region part;extracellular vesicular exosome;intracellular part;membrane;membrane-bounded organelle;membrane-bounded vesicle;organelle;plasma membrane;vesicle	Calcium signaling pathway;Inositol phosphate metabolism;Phosphatidylinositol signaling system	Alternativesplicing;Calcium;Completeproteome;Diseasemutation;Glycoprotein;Hydrolase;Lipiddegradation;Lipidmetabolism;Metal-binding;Phosphoprotein;Polymorphism;Referenceproteome;Repeat;Transducer	4	0	0.932697	>sp|P51178|PLCD1_HUMAN 1-phosphatidylinositol 4,5-bisphosphate phosphodiesterase delta-1 OS=Homo sapiens (Human) OX=9606 GN=PLCD1 PE=1 SV=2;>sp|P51178-2|PLCD1-2_HUMAN Isoform of P51178, Isoform 2 of 1-phosphatidylinositol 4,5-bisphosphate phosphodiesterase delta-1 OS=Homo sapiens (Human) OX=9606 GN=PLCD1 PE=1 SV=2
Q9Y692;Q9Y692-2	Q9Y692;Q9Y692-2	GMEB1	Glucocorticoid modulatory element-binding protein 1;Isoform of Q9Y692, Isoform 2 of Glucocorticoid modulatory element-binding protein 1	GMEB1_HUMAN;GMEB1-2_HUMAN	0.195669	-0.312659		0.000612632	-1.50674	+	0.00893889	-1.30833	+	0.686856	-0.114254		1.27321e-05	+	biosynthetic process;cellular biosynthetic process;cellular macromolecule biosynthetic process;cellular macromolecule metabolic process;cellular metabolic process;cellular nitrogen compound metabolic process;cellular process;macromolecule biosynthetic process;macromolecule metabolic process;metabolic process;nitrogen compound metabolic process;nucleic acid metabolic process;nucleobase-containing …	binding;cation binding;DNA binding;ion binding;metal ion binding;nucleic acid binding;nucleic acid binding transcription factor activity;protein binding transcription factor activity;sequence-specific DNA binding transcription factor activity;transcription coactivator activity;transcription cofactor activity;transcription factor binding transcription factor activity	cell part;cytoplasm;intracellular membrane-bounded organelle;intracellular organelle;intracellular organelle part;intracellular part;membrane-bounded organelle;nuclear part;nucleoplasm;nucleus;organelle;organelle part		3D-structure;Acetylation;Alternativesplicing;Coiledcoil;Completeproteome;Cytoplasm;Directproteinsequencing;DNA-binding;Metal-binding;Nucleus;Polymorphism;Referenceproteome;Transcription;Transcriptionregulation;Zinc	1	0	0.906721	>sp|Q9Y692|GMEB1_HUMAN Glucocorticoid modulatory element-binding protein 1 OS=Homo sapiens (Human) OX=9606 GN=GMEB1 PE=1 SV=2;>sp|Q9Y692-2|GMEB1-2_HUMAN Isoform of Q9Y692, Isoform 2 of Glucocorticoid modulatory element-binding protein 1 OS=Homo sapiens (Human) OX=9606 GN=GMEB1 PE=1 SV=2
P02792	P02792	FTL	Ferritin light chain	FRIL_HUMAN	0.00897439	0.959594	+	0.00258104	-1.13064	+	0.00577995	-1.30528	+	0.046326	0.78495	+	0.000124683	+	biological regulation;cation homeostasis;cation transport;cellular cation homeostasis;cellular chemical homeostasis;cellular component organization;cellular component organization or biogenesis;cellular homeostasis;cellular ion homeostasis;cellular iron ion homeostasis;cellular membrane organization;cellular metal ion homeostasis;cellular process;chemical homeostasis;endocytosis;establishment of …	binding;cation binding;ferric iron binding;identical protein binding;ion binding;iron ion binding;metal ion binding;protein binding;transition metal ion binding	cell part;cytoplasmic part;cytosol;extracellular membrane-bounded organelle;extracellular organelle;extracellular region part;extracellular vesicular exosome;ferritin complex;intracellular ferritin complex;intracellular part;macromolecular complex;membrane;membrane-bounded organelle;membrane-bounded vesicle;organelle;protein complex;vesicle	Mineral absorption;Porphyrin and chlorophyll metabolism	3D-structure;Acetylation;Cataract;Completeproteome;Directproteinsequencing;Diseasemutation;Iron;Ironstorage;Metal-binding;Neurodegeneration;Referenceproteome	4	0	0.958731	>sp|P02792|FRIL_HUMAN Ferritin light chain OS=Homo sapiens (Human) OX=9606 GN=FTL PE=1 SV=2
H3BLV9;Q96SB4;Q96SB4-3;Q96SB4-4	H3BLV9;Q96SB4;Q96SB4-3;Q96SB4-4	SRPK1	Isoform of Q96SB4, Protein kinase domain-containing protein (Fragment);SRSF protein kinase 1;Isoform of Q96SB4, Isoform 1 of SRSF protein kinase 1;Isoform of Q96SB4, Isoform 3 of SRSF protein kinase 1	H3BLV9_HUMAN;SRPK1_HUMAN;SRPK1-3_HUMAN;SRPK1-4_HUMAN	0.676691	-0.152337		4e-05	-2.74204	+	0.0040597	-1.30011	+	0.0134238	1.28959	+	0	+	biological regulation;cellular component organization;cellular component organization at cellular level;cellular component organization or biogenesis;cellular component organization or biogenesis at cellular level;cellular macromolecule metabolic process;cellular metabolic process;cellular nitrogen compound metabolic process;cellular process;cellular process involved in reproduction;cellular prot…	adenyl nucleotide binding;adenyl ribonucleotide binding;ATP binding;binding;catalytic activity;cation binding;ion binding;kinase activity;magnesium ion binding;metal ion binding;nucleotide binding;phosphotransferase activity, alcohol group as acceptor;protein kinase activity;protein serine/threonine kinase activity;purine nucleotide binding;purine ribonucleoside triphosphate binding;purine ribonu…	cell part;cytoplasm;cytoplasmic part;endoplasmic reticulum;intracellular membrane-bounded organelle;intracellular organelle;intracellular organelle part;intracellular part;membrane;membrane-bounded organelle;nuclear matrix;nuclear part;nucleoplasm;nucleus;organelle;organelle part;plasma membrane		3D-structure;Alternativesplicing;ATP-binding;Chromosomepartition;Completeproteome;Cytoplasm;Differentiation;Directproteinsequencing;Endoplasmicreticulum;Host-virusinteraction;Kinase;Microsome;mRNAprocessing;mRNAsplicing;Nucleotide-binding;Nucleus;Phosphoprotein;Polymorphism;Proteomicsidentification;Referenceproteome;Serine/threonine-proteinkinase;Transferase	1	0	0.974991	>tr|H3BLV9|H3BLV9_HUMAN Isoform of Q96SB4, Protein kinase domain-containing protein (Fragment) OS=Homo sapiens (Human) OX=9606 GN=SRPK1 PE=1 SV=1;>sp|Q96SB4|SRPK1_HUMAN SRSF protein kinase 1 OS=Homo sapiens (Human) OX=9606 GN=SRPK1 PE=1 SV=2;>sp|Q96SB4-3|SRPK1-3_HUMAN Isoform of Q96SB4, Isoform 1 of SRSF protein kinase 1 OS=Homo sapiens (Human) OX=9606 GN=SRPK1 PE=1 SV=2;>sp|Q96SB4-4|SRPK1-4_HUMA…
Q8IVW6;Q8IVW6-3;Q8IVW6-4	Q8IVW6;Q8IVW6-3;Q8IVW6-4	ARID3B	AT-rich interactive domain-containing protein 3B;Isoform of Q8IVW6, Isoform 3 of AT-rich interactive domain-containing protein 3B;Isoform of Q8IVW6, Isoform 4 of AT-rich interactive domain-containing protein 3B	ARI3B_HUMAN;ARI3B-3_HUMAN;ARI3B-4_HUMAN	0.00431317	-0.528183	+	4.63576e-05	-2.05731	+	0.00501132	-1.29554	+	0.135259	0.233587		0	+		binding;core promoter proximal region DNA binding;core promoter proximal region sequence-specific DNA binding;DNA binding;enhancer binding;enhancer sequence-specific DNA binding;nucleic acid binding;nucleic acid binding transcription factor activity;regulatory region DNA binding;regulatory region nucleic acid binding;RNA polymerase II core promoter proximal region sequence-specific DNA binding;RN…	cell part;intracellular membrane-bounded organelle;intracellular organelle;intracellular organelle part;intracellular part;membrane-bounded organelle;nuclear part;nucleoplasm;nucleus;organelle;organelle part		Acetylation;Alternativesplicing;Completeproteome;DNA-binding;Nucleus;Phosphoprotein;Referenceproteome;Transcription;Transcriptionregulation;Tumorsuppressor	1	0	0.992148	>sp|Q8IVW6|ARI3B_HUMAN AT-rich interactive domain-containing protein 3B OS=Homo sapiens (Human) OX=9606 GN=ARID3B PE=1 SV=2;>sp|Q8IVW6-3|ARI3B-3_HUMAN Isoform of Q8IVW6, Isoform 3 of AT-rich interactive domain-containing protein 3B OS=Homo sapiens (Human) OX=9606 GN=ARID3B PE=1 SV=2;>sp|Q8IVW6-4|ARI3B-4_HUMAN Isoform of Q8IVW6, Isoform 4 of AT-rich interactive domain-containing protein 3B OS=Homo…
P05556-5	P05556-5	ITGB1	Isoform of P05556, Isoform 5 of Integrin beta-1	ITB1-5_HUMAN	0.000169381	1.74072	+	0.237533	-0.422014		0.0231061	-1.29297	+	0	0.869764	+	4.06435e-05	+	actin cytoskeleton organization;actin filament-based process;actomyosin structure organization;anatomical structure homeostasis;anatomical structure morphogenesis;associative learning;axon extension;axon guidance;B cell activation;B cell differentiation;behavior;biological adhesion;biological regulation;blood coagulation;blood vessel endothelial cell migration;calcium ion homeostasis;calcium-inde…	actin binding;binding;cation binding;cell adhesion molecule binding;cytoskeletal protein binding;enzyme binding;ion binding;metal ion binding;peptide binding;protease binding;protein binding;protein dimerization activity;protein heterodimerization activity;receptor activity;viral receptor activity	acrosomal vesicle;adherens junction;alpha10-beta1 integrin complex;alpha11-beta1 integrin complex;alpha1-beta1 integrin complex;alpha2-beta1 integrin complex;alpha3-beta1 integrin complex;alpha7-beta1 integrin complex;alpha8-beta1 integrin complex;alpha9-beta1 integrin complex;anchoring junction;basement membrane;cell division site part;cell junction;cell part;cell projection;cell projection memb…	Arrhythmogenic right ventricular cardiomyopathy (ARVC);Axon guidance;Bacterial invasion of epithelial cells;Cell adhesion molecules (CAMs);Dilated cardiomyopathy;ECM-receptor interaction;Focal adhesion;Hypertrophic cardiomyopathy (HCM);Leishmaniasis;Leukocyte transendothelial migration;Pathogenic Escherichia coli infection;Pathways in cancer;Phagosome;Regulation of actin cytoskeleton;Shigellosis;…	3D-structure;Acetylation;Alternativesplicing;Calcium;Celladhesion;Celljunction;Cellmembrane;Cellprojection;Completeproteome;Directproteinsequencing;Disulfidebond;Endosome;Glycoprotein;Hostcellreceptorforvirusentry;Host-virusinteraction;Integrin;Magnesium;Membrane;Metal-binding;Phosphoprotein;Receptor;Referenceproteome;Repeat;Signal;Transmembrane;Transmembranehelix	1	0	0.928177	>sp|P05556-5|ITB1-5_HUMAN Isoform of P05556, Isoform 5 of Integrin beta-1 OS=Homo sapiens (Human) OX=9606 GN=ITGB1 PE=1 SV=2
Q8WXH0;Q8WXH0-2	Q8WXH0;Q8WXH0-2	SYNE2	Nesprin-2;Isoform of Q8WXH0, Isoform 2 of Nesprin-2	SYNE2_HUMAN;SYNE2-2_HUMAN	0.0708537	0.75001		0.849707	0.185723		0.0456834	-1.28497	+	0.480483	-0.720686		0.0554814		actin filament-based movement;actin filament-based process;ameboidal cell migration;biological regulation;cell migration;cell motility;cellular component movement;cellular component organization;cellular component organization at cellular level;cellular component organization or biogenesis;cellular component organization or biogenesis at cellular level;cellular localization;cellular macromolecule…	actin binding;binding;cytoskeletal protein binding;protein binding	adherens junction;aggresome;anchoring junction;cell junction;cell part;cell projection membrane;cell projection part;cell-substrate adherens junction;cell-substrate junction;contractile fiber part;cytoplasm;cytoplasmic part;cytoskeleton;endoplasmic reticulum;endoplasmic reticulum membrane;endoplasmic reticulum part;envelope;extracellular membrane-bounded organelle;extracellular organelle;extracel…		3D-structure;Acetylation;Actin-binding;Alternativesplicing;Celljunction;Cellmembrane;Coiledcoil;Completeproteome;Cytoplasm;Cytoskeleton;Diseasemutation;Emery-Dreifussmusculardystrophy;Membrane;Mitochondrion;Nucleus;Phosphoprotein;Polymorphism;Referenceproteome;Repeat;Sarcoplasmicreticulum;Transmembrane;Transmembranehelix	29	0	1.02772	>sp|Q8WXH0|SYNE2_HUMAN Nesprin-2 OS=Homo sapiens (Human) OX=9606 GN=SYNE2 PE=1 SV=3;>sp|Q8WXH0-2|SYNE2-2_HUMAN Isoform of Q8WXH0, Isoform 2 of Nesprin-2 OS=Homo sapiens (Human) OX=9606 GN=SYNE2 PE=1 SV=3
P04350	P04350	TUBB4A	Tubulin beta-4A chain	TBB4A_HUMAN	0.00219344	0.636045	+	0.000145203	-1.02031	+	0.00385	-1.27475	+	0.00404955	0.381612	+	0	+	cell cycle;cell cycle process;cellular component assembly;cellular component assembly at cellular level;cellular component organization;cellular component organization at cellular level;cellular component organization or biogenesis;cellular component organization or biogenesis at cellular level;cellular macromolecular complex assembly;cellular macromolecular complex subunit organization;cellular …	binding;catalytic activity;GTP binding;GTPase activity;guanyl nucleotide binding;guanyl ribonucleotide binding;hydrolase activity;hydrolase activity, acting on acid anhydrides;hydrolase activity, acting on acid anhydrides, in phosphorus-containing anhydrides;nucleoside-triphosphatase activity;nucleotide binding;purine nucleotide binding;purine ribonucleoside triphosphate binding;purine ribonucleo…	axon part;cell body;cell part;cell projection;cell projection part;cilium;cytoplasmic part;cytoskeletal part;cytosol;extracellular membrane-bounded organelle;extracellular organelle;extracellular region part;extracellular vesicular exosome;internode region of axon;intracellular membrane-bounded organelle;intracellular organelle;intracellular organelle part;intracellular part;macromolecular comple…	Gap junction;Pathogenic Escherichia coli infection;Phagosome	Completeproteome;Cytoplasm;Cytoskeleton;Directproteinsequencing;Diseasemutation;Dystonia;GTP-binding;Leukodystrophy;Microtubule;Nucleotide-binding;Phosphoprotein;Polymorphism;Referenceproteome	1	0	0.976613	>sp|P04350|TBB4A_HUMAN Tubulin beta-4A chain OS=Homo sapiens (Human) OX=9606 GN=TUBB4A PE=1 SV=2
P09382	P09382	LGALS1	Galectin-1	LEG1_HUMAN	0	2.46703	+	0.140353	-0.329168		0.00507285	-1.26971	+	0.000307692	1.52649	+	0	+	apoptosis;B cell activation;B cell activation involved in immune response;B cell differentiation;biological regulation;carbohydrate homeostasis;cell activation;cell activation involved in immune response;cell death;cell differentiation;cellular chemical homeostasis;cellular developmental process;cellular glucose homeostasis;cellular homeostasis;cellular process;cellular response to carbohydrate s…	binding;carbohydrate binding;disaccharide binding;galactoside binding;lactose binding;molecular transducer activity;monosaccharide binding;signal transducer activity;sugar binding	cell part;cell surface;cytoplasm;extracellular matrix;extracellular membrane-bounded organelle;extracellular organelle;extracellular region part;extracellular space;extracellular vesicular exosome;intracellular;intracellular membrane-bounded organelle;intracellular organelle;intracellular part;membrane-bounded organelle;membrane-bounded vesicle;nucleus;organelle;proteinaceous extracellular matrix…		3D-structure;Acetylation;Apoptosis;Completeproteome;Directproteinsequencing;Extracellularmatrix;Lectin;Referenceproteome;Secreted	7	0	1.05382	>sp|P09382|LEG1_HUMAN Galectin-1 OS=Homo sapiens (Human) OX=9606 GN=LGALS1 PE=1 SV=2
B9ZVV8;Q53H47;Q53H47-3	B9ZVV8;Q53H47;Q53H47-3	SETMAR	Isoform of Q53H47, HTH_48 domain-containing protein (Fragment);Histone-lysine N-methyltransferase SETMAR;Isoform of Q53H47, Isoform 3 of Histone-lysine N-methyltransferase SETMAR	B9ZVV8_HUMAN;SETMR_HUMAN;SETMR-3_HUMAN	0.0798045	0.736503		0.00119342	-1.18954	+	0.0186168	-1.26274	+	0.038103	0.663308	+	0.000608643	+	biological regulation;catabolic process;cell proliferation;cellular catabolic process;cellular component organization;cellular component organization at cellular level;cellular component organization or biogenesis;cellular component organization or biogenesis at cellular level;cellular macromolecule catabolic process;cellular macromolecule metabolic process;cellular metabolic process;cellular nit…	binding;catalytic activity;cation binding;deoxyribonuclease activity;DNA binding;double-stranded DNA binding;endodeoxyribonuclease activity;endonuclease activity;histone methyltransferase activity;histone methyltransferase activity (H3-K36 specific);histone methyltransferase activity (H3-K4 specific);histone-lysine N-methyltransferase activity;hydrolase activity;hydrolase activity, acting on este…	cell part;chromosomal part;intracellular membrane-bounded organelle;intracellular organelle;intracellular organelle part;intracellular part;membrane-bounded organelle;nucleus;organelle;organelle part;site of double-strand break	Lysine degradation	3D-structure;Alternativesplicing;Chromatinregulator;Chromosome;Completeproteome;DNA-binding;DNAdamage;DNArepair;Endonuclease;Hydrolase;Magnesium;Metal-binding;Methylation;Methyltransferase;Multifunctionalenzyme;Nuclease;Nucleus;Phosphoprotein;Proteomicsidentification;Referenceproteome;S-adenosyl-L-methionine;Transferase;Zinc	1	0	0.952456	>tr|B9ZVV8|B9ZVV8_HUMAN Isoform of Q53H47, HTH_48 domain-containing protein (Fragment) OS=Homo sapiens (Human) OX=9606 GN=SETMAR PE=1 SV=2;>sp|Q53H47|SETMR_HUMAN Histone-lysine N-methyltransferase SETMAR OS=Homo sapiens (Human) OX=9606 GN=SETMAR PE=1 SV=2;>sp|Q53H47-3|SETMR-3_HUMAN Isoform of Q53H47, Isoform 3 of Histone-lysine N-methyltransferase SETMAR OS=Homo sapiens (Human) OX=9606 GN=SETMAR …
A0A087WZU5;O43657	A0A087WZU5;O43657	TSPAN6	Isoform of O43657, Tetraspanin-6;Tetraspanin-6	A0A087WZU5_HUMAN;TSN6_HUMAN	0.910214	0.0158348		0.000137931	-1.55346	+	0.00536095	-1.25836	+	0.00301799	0.310933	+	0	+	biological regulation;cellular process;cellular response to stimulus;positive regulation of biological process;positive regulation of cell communication;positive regulation of cellular process;positive regulation of I-kappaB kinase/NF-kappaB cascade;positive regulation of intracellular protein kinase cascade;positive regulation of response to stimulus;positive regulation of signal transduction;po…	molecular transducer activity;signal transducer activity	cell part;extracellular membrane-bounded organelle;extracellular organelle;extracellular region part;extracellular vesicular exosome;integral to membrane;intrinsic to membrane;membrane part;membrane-bounded organelle;membrane-bounded vesicle;organelle;vesicle		Completeproteome;Glycoprotein;Membrane;Polymorphism;Proteomicsidentification;Referenceproteome;Transmembrane;Transmembranehelix	5	0	1.05212	>tr|A0A087WZU5|A0A087WZU5_HUMAN Isoform of O43657, Tetraspanin-6 OS=Homo sapiens (Human) OX=9606 GN=TSPAN6 PE=1 SV=1;>sp|O43657|TSN6_HUMAN Tetraspanin-6 OS=Homo sapiens (Human) OX=9606 GN=TSPAN6 PE=1 SV=1
A0A3B3IRT8;C9IZQ1;C9J3L8;C9J5W0;E9PAL7;P43307	A0A3B3IRT8;C9IZQ1;C9J3L8;C9J5W0;E9PAL7;P43307	SSR1	Isoform of P43307, Signal sequence receptor subunit alpha;Isoform of P43307, Signal sequence receptor subunit alpha;Isoform of P43307, Signal sequence receptor subunit alpha;Isoform of P43307, Signal sequence receptor subunit alpha;Isoform of P43307, Signal sequence receptor subunit alpha;Translocon-associated protein subunit alpha	A0A3B3IRT8_HUMAN;C9IZQ1_HUMAN;C9J3L8_HUMAN;C9J5W0_HUMAN;E9PAL7_HUMAN;SSRA_HUMAN	0.0262521	0.631402	+	0.000329004	-1.78959	+	0.00929897	-1.2582	+	0.0045684	1.16279	+	1.45003e-05	+	biological regulation;biosynthetic process;cellular biosynthetic process;cellular macromolecule biosynthetic process;cellular macromolecule metabolic process;cellular metabolic process;cellular process;cellular protein metabolic process;cellular response to chemical stimulus;cellular response to organic substance;cellular response to stimulus;cellular response to stress;cellular response to topol…		cell part;cytoplasmic part;endoplasmic reticulum;endoplasmic reticulum membrane;endoplasmic reticulum part;integral to membrane;intracellular membrane-bounded organelle;intracellular organelle;intracellular organelle part;intracellular part;intrinsic to membrane;membrane;membrane part;membrane-bounded organelle;organelle;organelle membrane;organelle part	Protein processing in endoplasmic reticulum	Alternativesplicing;Calcium;Completeproteome;Directproteinsequencing;Endoplasmicreticulum;Glycoprotein;Membrane;Phosphoprotein;Polymorphism;Proteomicsidentification;Referenceproteome;Signal;Transmembrane;Transmembranehelix	4	0	1.04262	>tr|A0A3B3IRT8|A0A3B3IRT8_HUMAN Isoform of P43307, Signal sequence receptor subunit alpha OS=Homo sapiens (Human) OX=9606 GN=SSR1 PE=1 SV=1;>tr|C9IZQ1|C9IZQ1_HUMAN Isoform of P43307, Signal sequence receptor subunit alpha OS=Homo sapiens (Human) OX=9606 GN=SSR1 PE=1 SV=1;>tr|C9J3L8|C9J3L8_HUMAN Isoform of P43307, Signal sequence receptor subunit alpha OS=Homo sapiens (Human) OX=9606 GN=SSR1 PE=1 …
P20827	P20827	EFNA1	Ephrin-A1	EFNA1_HUMAN	0.3176	0.477979		0.00466044	-1.11956	+	0.0136324	-1.24331	+	0.485904	0.354232		0.00404659	+	activation of MAPK activity;anatomical structure formation involved in morphogenesis;anatomical structure morphogenesis;angiogenesis;aortic valve morphogenesis;axon guidance;biological adhesion;biological regulation;cardiac epithelial to mesenchymal transition;cell adhesion;cell communication;cell migration;cell morphogenesis;cell morphogenesis involved in differentiation;cell motility;cell surfa…	binding;ephrin receptor binding;protein binding;receptor binding	anchored to membrane;anchored to plasma membrane;cell part;extracellular membrane-bounded organelle;extracellular organelle;extracellular region;extracellular region part;extracellular vesicular exosome;integral to membrane;integral to plasma membrane;intrinsic to membrane;intrinsic to plasma membrane;membrane;membrane part;membrane-bounded organelle;membrane-bounded vesicle;organelle;plasma memb…	Axon guidance	3D-structure;Alternativesplicing;Angiogenesis;Cellmembrane;Completeproteome;Directproteinsequencing;Disulfidebond;Glycoprotein;GPI-anchor;Lipoprotein;Membrane;Polymorphism;Referenceproteome;Secreted;Signal;Tumorsuppressor	2	0	0.936342	>sp|P20827|EFNA1_HUMAN Ephrin-A1 OS=Homo sapiens (Human) OX=9606 GN=EFNA1 PE=1 SV=2
A0A494C0K7;A0A494C0P0;Q6P2C8;Q6P2C8-2;Q6P2C8-4	A0A494C0K7;A0A494C0P0;Q6P2C8;Q6P2C8-2;Q6P2C8-4	MED27	Isoform of Q6P2C8, Cofactor required for Sp1 transcriptional activation subunit 8;Isoform of Q6P2C8, Cofactor required for Sp1 transcriptional activation subunit 8;Mediator of RNA polymerase II transcription subunit 27;Isoform of Q6P2C8, Isoform 2 of Mediator of RNA polymerase II transcription subunit 27;Isoform of Q6P2C8, Isoform 3 of Mediator of RNA polymerase II transcription subunit 27	A0A494C0K7_HUMAN;A0A494C0P0_HUMAN;MED27_HUMAN;MED27-2_HUMAN;MED27-4_HUMAN	0.181119	-0.421189		0.00933624	-2.44726	+	0.0040678	-1.2408	+	0.448815	0.785269		0.000294889	+	biological regulation;biosynthetic process;cellular biosynthetic process;cellular macromolecule metabolic process;cellular metabolic process;cellular nitrogen compound metabolic process;cellular process;developmental process;gene expression;macromolecule metabolic process;metabolic process;negative regulation of biological process;negative regulation of cell differentiation;negative regulation of…	protein binding transcription factor activity;transcription coactivator activity;transcription cofactor activity;transcription factor binding transcription factor activity	cell part;cytoplasm;intracellular membrane-bounded organelle;intracellular non-membrane-bounded organelle;intracellular organelle;intracellular organelle part;intracellular part;macromolecular complex;mediator complex;membrane-bounded organelle;non-membrane-bounded organelle;nuclear part;nucleolus;nucleoplasm;nucleoplasm part;nucleus;organelle;organelle part;protein complex;transcription factor c…		Activator;Alternativesplicing;Completeproteome;Nucleus;Referenceproteome;Transcription;Transcriptionregulation	1	0	0.925547	>tr|A0A494C0K7|A0A494C0K7_HUMAN Isoform of Q6P2C8, Cofactor required for Sp1 transcriptional activation subunit 8 OS=Homo sapiens (Human) OX=9606 GN=MED27 PE=1 SV=1;>tr|A0A494C0P0|A0A494C0P0_HUMAN Isoform of Q6P2C8, Cofactor required for Sp1 transcriptional activation subunit 8 OS=Homo sapiens (Human) OX=9606 GN=MED27 PE=1 SV=1;>sp|Q6P2C8|MED27_HUMAN Mediator of RNA polymerase II transcription su…
A0A0C4DGK5;H0YJS2;Q86TV6;Q86TV6-2	A0A0C4DGK5;H0YJS2;Q86TV6;Q86TV6-2	TTC7B	Isoform of Q86TV6, Tetratricopeptide repeat protein 7B (Fragment);Isoform of Q86TV6, TPR_REGION domain-containing protein (Fragment);Tetratricopeptide repeat protein 7B;Isoform of Q86TV6, Isoform 2 of Tetratricopeptide repeat protein 7B	A0A0C4DGK5_HUMAN;H0YJS2_HUMAN;TTC7B_HUMAN;TTC7B-2_HUMAN	0.00786353	1.18224	+	0.0757355	0.452403		0.013321	-1.23576	+	0.0839522	-0.505929		4.0678e-05	+					Alternativesplicing;Completeproteome;Phosphoprotein;Proteomicsidentification;Referenceproteome;Repeat;TPRrepeat	1	0	0.898191	>tr|A0A0C4DGK5|A0A0C4DGK5_HUMAN Isoform of Q86TV6, Tetratricopeptide repeat protein 7B (Fragment) OS=Homo sapiens (Human) OX=9606 GN=TTC7B PE=1 SV=1;>tr|H0YJS2|H0YJS2_HUMAN Isoform of Q86TV6, TPR_REGION domain-containing protein (Fragment) OS=Homo sapiens (Human) OX=9606 GN=TTC7B PE=1 SV=1;>sp|Q86TV6|TTC7B_HUMAN Tetratricopeptide repeat protein 7B OS=Homo sapiens (Human) OX=9606 GN=TTC7B PE=1 SV=…
F8VQE1;F8VS07;Q9UHB6;Q9UHB6-2;Q9UHB6-3;Q9UHB6-4;Q9UHB6-5	F8VQE1;F8VS07;Q9UHB6;Q9UHB6-2;Q9UHB6-3;Q9UHB6-4;Q9UHB6-5	LIMA1	Isoform of Q9UHB6, LIM zinc-binding domain-containing protein;Isoform of Q9UHB6, LIM zinc-binding domain-containing protein;LIM domain and actin-binding protein 1;Isoform of Q9UHB6, Isoform Alpha of LIM domain and actin-binding protein 1;Isoform of Q9UHB6, Isoform 3 of LIM domain and actin-binding protein 1;Isoform of Q9UHB6, Isoform 4 of LIM domain and actin-binding protein 1;Isoform of Q9UHB6, …	F8VQE1_HUMAN;F8VS07_HUMAN;LIMA1_HUMAN;LIMA1-2_HUMAN;LIMA1-3_HUMAN;LIMA1-4_HUMAN;LIMA1-5_HUMAN	0.261242	0.5098		0.064723	-1.23058		0.0304418	-1.23174	+	0.553692	0.508638		0.0401061	+	actin cytoskeleton organization;actin filament bundle assembly;actin filament organization;actin filament-based process;biological regulation;cell projection organization;cellular component assembly;cellular component assembly at cellular level;cellular component organization;cellular component organization at cellular level;cellular component organization or biogenesis;cellular component organiz…	actin binding;actin filament binding;actin monomer binding;binding;cation binding;cytoskeletal protein binding;ion binding;metal ion binding;protein binding;transition metal ion binding;zinc ion binding	actin cytoskeleton;actin filament bundle;actomyosin;adherens junction;anchoring junction;cell division site part;cell junction;cell part;cell-substrate adherens junction;cell-substrate junction;cleavage furrow;cytoplasm;cytoskeletal part;cytoskeleton;focal adhesion;intracellular non-membrane-bounded organelle;intracellular organelle;intracellular organelle part;intracellular part;membrane;non-mem…		3D-structure;Acetylation;Actin-binding;Alternativepromoterusage;Alternativesplicing;Celljunction;Completeproteome;Cytoplasm;Cytoskeleton;LIMdomain;Metal-binding;Phosphoprotein;Proteomicsidentification;Referenceproteome;Zinc	4	0	0.986089	>tr|F8VQE1|F8VQE1_HUMAN Isoform of Q9UHB6, LIM zinc-binding domain-containing protein OS=Homo sapiens (Human) OX=9606 GN=LIMA1 PE=1 SV=1;>tr|F8VS07|F8VS07_HUMAN Isoform of Q9UHB6, LIM zinc-binding domain-containing protein OS=Homo sapiens (Human) OX=9606 GN=LIMA1 PE=1 SV=1;>sp|Q9UHB6|LIMA1_HUMAN LIM domain and actin-binding protein 1 OS=Homo sapiens (Human) OX=9606 GN=LIMA1 PE=1 SV=1;>sp|Q9UHB6-2…
A0A5F9ZH75;H7C487;Q9BXB5;Q9BXB5-2	A0A5F9ZH75;H7C487;Q9BXB5;Q9BXB5-2	OSBPL10	Isoform of Q9BXB5, Oxysterol-binding protein (Fragment);Isoform of Q9BXB5, Oxysterol-binding protein (Fragment);Oxysterol-binding protein-related protein 10;Isoform of Q9BXB5, Isoform 2 of Oxysterol-binding protein-related protein 10	A0A5F9ZH75_HUMAN;H7C487_HUMAN;OSB10_HUMAN;OSB10-2_HUMAN	0.19577	0.337611		0.0215588	-0.909614	+	0.0170451	-1.22633	+	0.96205	0.0208916		0.00148483	+	establishment of localization;lipid transport;organic substance transport;transport	binding;cholesterol binding;lipid binding;steroid binding;sterol binding			Alternativesplicing;Completeproteome;Lipid-binding;Lipidtransport;Phosphoprotein;Polymorphism;Proteomicsidentification;Referenceproteome;Transport	1	0	0.89808	>tr|A0A5F9ZH75|A0A5F9ZH75_HUMAN Isoform of Q9BXB5, Oxysterol-binding protein (Fragment) OS=Homo sapiens (Human) OX=9606 GN=OSBPL10 PE=1 SV=1;>tr|H7C487|H7C487_HUMAN Isoform of Q9BXB5, Oxysterol-binding protein (Fragment) OS=Homo sapiens (Human) OX=9606 GN=OSBPL10 PE=1 SV=1;>sp|Q9BXB5|OSB10_HUMAN Oxysterol-binding protein-related protein 10 OS=Homo sapiens (Human) OX=9606 GN=OSBPL10 PE=1 SV=2;>sp|…
O75820;O75820-2;O75820-3;O75820-4	O75820;O75820-2;O75820-3;O75820-4	ZNF189	Zinc finger protein 189;Isoform of O75820, Isoform 2 of Zinc finger protein 189;Isoform of O75820, Isoform 3 of Zinc finger protein 189;Isoform of O75820, Isoform 4 of Zinc finger protein 189	ZN189_HUMAN;ZN189-2_HUMAN;ZN189-3_HUMAN;ZN189-4_HUMAN	0.704552	-0.137647		0.00278097	-1.28604	+	0.0158271	-1.22187	+	0.853285	-0.073476		0.000271523	+	biological regulation;biosynthetic process;cellular biosynthetic process;cellular macromolecule biosynthetic process;cellular macromolecule metabolic process;cellular metabolic process;cellular nitrogen compound metabolic process;cellular process;macromolecule biosynthetic process;macromolecule metabolic process;metabolic process;negative regulation of biological process;negative regulation of bi…	binding;cation binding;DNA binding;ion binding;metal ion binding;nucleic acid binding;nucleic acid binding transcription factor activity;sequence-specific DNA binding transcription factor activity	cell part;intracellular membrane-bounded organelle;intracellular organelle;intracellular part;membrane-bounded organelle;nucleus;organelle		Alternativesplicing;Completeproteome;DNA-binding;Metal-binding;Nucleus;Polymorphism;Referenceproteome;Repeat;Transcription;Transcriptionregulation;Zinc;Zinc-finger	1	0	0.907568	>sp|O75820|ZN189_HUMAN Zinc finger protein 189 OS=Homo sapiens (Human) OX=9606 GN=ZNF189 PE=1 SV=2;>sp|O75820-2|ZN189-2_HUMAN Isoform of O75820, Isoform 2 of Zinc finger protein 189 OS=Homo sapiens (Human) OX=9606 GN=ZNF189 PE=1 SV=2;>sp|O75820-3|ZN189-3_HUMAN Isoform of O75820, Isoform 3 of Zinc finger protein 189 OS=Homo sapiens (Human) OX=9606 GN=ZNF189 PE=1 SV=2;>sp|O75820-4|ZN189-4_HUMAN Iso…
Q9UKL0	Q9UKL0	RCOR1	REST corepressor 1	RCOR1_HUMAN	0.801936	-0.0596804		0.000389443	-1.46398	+	0.00653435	-1.21153	+	0.422002	0.192768		1.10072e-05	+	biological regulation;blood coagulation;cellular component organization;cellular component organization at cellular level;cellular component organization or biogenesis;cellular component organization or biogenesis at cellular level;cellular macromolecule metabolic process;cellular metabolic process;cellular process;cellular protein metabolic process;chromatin modification;chromatin organization;c…	binding;chromatin binding;DNA binding;nucleic acid binding;nucleic acid binding transcription factor activity;regulatory region DNA binding;regulatory region nucleic acid binding;RNA polymerase II core promoter proximal region sequence-specific DNA binding transcription factor activity;RNA polymerase II core promoter proximal region sequence-specific DNA binding transcription factor activity invo…	cell part;intracellular membrane-bounded organelle;intracellular organelle;intracellular organelle part;intracellular part;macromolecular complex;membrane-bounded organelle;nuclear part;nucleoplasm;nucleoplasm part;nucleus;organelle;organelle part;protein complex;transcriptional repressor complex	Huntington's disease	3D-structure;Chromatinregulator;Coiledcoil;Completeproteome;Host-virusinteraction;Nucleus;Phosphoprotein;Referenceproteome;Repeat;Repressor;Transcription;Transcriptionregulation	2	0	0.931381	>sp|Q9UKL0|RCOR1_HUMAN REST corepressor 1 OS=Homo sapiens (Human) OX=9606 GN=RCOR1 PE=1 SV=2
Q96JQ0	Q96JQ0	DCHS1	Protocadherin-16	PCD16_HUMAN	0.119953	0.464791		0.00199433	-1.03355	+	0.011164	-1.20804	+	0.223277	0.290303		0.000278732	+	anatomical structure development;anatomical structure morphogenesis;biological adhesion;biological regulation;branching involved in ureteric bud morphogenesis;branching morphogenesis of a tube;calcium-dependent cell-cell adhesion;cell adhesion;cell differentiation;cell-cell adhesion;cellular developmental process;cellular process;cellular response to stimulus;cochlea development;developmental pro…	binding;calcium ion binding;cation binding;ion binding;metal ion binding	apical part of cell;cell part;integral to membrane;intrinsic to membrane;membrane;membrane part;plasma membrane		Calcium;Celladhesion;Cellmembrane;Completeproteome;Deafness;Diseasemutation;Glycoprotein;Membrane;Mentalretardation;Polymorphism;Referenceproteome;Repeat;Signal;Transmembrane;Transmembranehelix	3	0	0.924924	>sp|Q96JQ0|PCD16_HUMAN Protocadherin-16 OS=Homo sapiens (Human) OX=9606 GN=DCHS1 PE=1 SV=1
A0A3B3IUC0;Q9Y287	A0A3B3IUC0;Q9Y287	ITM2B	Isoform of Q9Y287, Integral membrane protein 2;Integral membrane protein 2B	A0A3B3IUC0_HUMAN;ITM2B_HUMAN	0.00618969	0.571738	+	0.000321634	-1.49693	+	0.00886275	-1.20536	+	0.000291498	0.86331	+	7.53769e-06	+	anatomical structure development;biological regulation;developmental process;negative regulation of amyloid precursor protein biosynthetic process;negative regulation of biological process;negative regulation of biosynthetic process;negative regulation of cellular biosynthetic process;negative regulation of cellular macromolecule biosynthetic process;negative regulation of cellular metabolic proc…	adenyl nucleotide binding;adenyl ribonucleotide binding;ATP binding;beta-amyloid binding;binding;nucleotide binding;protein binding;purine nucleotide binding;purine ribonucleoside triphosphate binding;purine ribonucleotide binding;ribonucleotide binding	cell part;cytoplasmic part;cytoplasmic vesicle membrane;cytoplasmic vesicle part;endosomal part;endosome membrane;extracellular membrane-bounded organelle;extracellular organelle;extracellular region;extracellular region part;extracellular space;extracellular vesicular exosome;Golgi apparatus;Golgi apparatus part;Golgi membrane;Golgi-associated vesicle membrane;integral to membrane;integral to or…		Alternativesplicing;Amyloid;Amyloidosis;Cellmembrane;Cleavageonpairofbasicresidues;Completeproteome;Deafness;Diseasemutation;Disulfidebond;Endosome;Glycoprotein;Golgiapparatus;Membrane;Neurodegeneration;Referenceproteome;Secreted;Signal-anchor;Transmembrane;Transmembranehelix	3	0	1.02946	>tr|A0A3B3IUC0|A0A3B3IUC0_HUMAN Isoform of Q9Y287, Integral membrane protein 2 OS=Homo sapiens (Human) OX=9606 GN=ITM2B PE=1 SV=1;>sp|Q9Y287|ITM2B_HUMAN Integral membrane protein 2B OS=Homo sapiens (Human) OX=9606 GN=ITM2B PE=1 SV=1
Q16647	Q16647	PTGIS	Prostacyclin synthase	PTGIS_HUMAN	0.00756776	-0.59054	+	0.000942408	-2.16659	+	0.00654403	-1.19889	+	0.477771	0.377155		2.29008e-05	+	alkaloid metabolic process;arachidonic acid metabolic process;biological regulation;biosynthetic process;carboxylic acid biosynthetic process;carboxylic acid metabolic process;cellular amide metabolic process;cellular biosynthetic process;cellular ketone metabolic process;cellular lipid metabolic process;cellular metabolic process;cellular nitrogen compound metabolic process;cellular process;cell…	binding;catalytic activity;cation binding;heme binding;intramolecular oxidoreductase activity;ion binding;iron ion binding;isomerase activity;metal ion binding;monooxygenase activity;oxidoreductase activity;oxidoreductase activity, acting on paired donors, with incorporation or reduction of molecular oxygen;prostaglandin-I synthase activity;tetrapyrrole binding;transition metal ion binding	caveola;cell part;cytoplasmic part;endoplasmic reticulum;endoplasmic reticulum membrane;endoplasmic reticulum part;extracellular region part;extracellular space;integral to membrane;intracellular membrane-bounded organelle;intracellular organelle;intracellular organelle part;intracellular part;intrinsic to membrane;membrane;membrane part;membrane raft;membrane-bounded organelle;nucleus;organelle;…	Arachidonic acid metabolism	3D-structure;Completeproteome;Endoplasmicreticulum;Fattyacidbiosynthesis;Fattyacidmetabolism;Heme;Iron;Isomerase;Lipidbiosynthesis;Lipidmetabolism;Membrane;Metal-binding;Polymorphism;Prostaglandinbiosynthesis;Prostaglandinmetabolism;Referenceproteome;Transmembrane;Transmembranehelix	3	0	0.946022	>sp|Q16647|PTGIS_HUMAN Prostacyclin synthase OS=Homo sapiens (Human) OX=9606 GN=PTGIS PE=1 SV=1
H9ZYI9;Q06547;Q06547-2;Q06547-3;Q06547-4	H9ZYI9;Q06547;Q06547-2;Q06547-3;Q06547-4	GABPB1	Isoform of Q06547, ANK_REP_REGION domain-containing protein;GA-binding protein subunit beta-1;Isoform of Q06547, Isoform 2 of GA-binding protein subunit beta-1;Isoform of Q06547, Isoform 3 of GA-binding protein subunit beta-1;Isoform of Q06547, Isoform 4 of GA-binding protein subunit beta-1	H9ZYI9_HUMAN;GABP1_HUMAN;GABP1-2_HUMAN;GABP1-3_HUMAN;GABP1-4_HUMAN	0.0725541	-0.599945		0	-2.11003	+	0.00501471	-1.19832	+	0.245529	0.311774		0	+	biological regulation;biosynthetic process;cellular biosynthetic process;cellular component organization;cellular component organization at cellular level;cellular component organization or biogenesis;cellular component organization or biogenesis at cellular level;cellular macromolecule biosynthetic process;cellular macromolecule metabolic process;cellular metabolic process;cellular nitrogen comp…	binding;DNA binding;nucleic acid binding;nucleic acid binding transcription factor activity;protein binding;protein dimerization activity;protein heterodimerization activity;regulatory region DNA binding;regulatory region nucleic acid binding;sequence-specific DNA binding transcription factor activity;transcription regulatory region DNA binding	cell part;intracellular membrane-bounded organelle;intracellular organelle;intracellular organelle part;intracellular part;membrane-bounded organelle;nuclear part;nucleoplasm;nucleus;organelle;organelle part		Acetylation;Alternativesplicing;ANKrepeat;Completeproteome;Directproteinsequencing;Nucleus;Polymorphism;Proteomicsidentification;Referenceproteome;Repeat;Transcription;Transcriptionregulation	1	0	0.977236	>tr|H9ZYI9|H9ZYI9_HUMAN Isoform of Q06547, ANK_REP_REGION domain-containing protein OS=Homo sapiens (Human) OX=9606 GN=GABPB1 PE=1 SV=1;>sp|Q06547|GABP1_HUMAN GA-binding protein subunit beta-1 OS=Homo sapiens (Human) OX=9606 GN=GABPB1 PE=1 SV=2;>sp|Q06547-2|GABP1-2_HUMAN Isoform of Q06547, Isoform 2 of GA-binding protein subunit beta-1 OS=Homo sapiens (Human) OX=9606 GN=GABPB1 PE=1 SV=2;>sp|Q0654…
P33993	P33993	MCM7	DNA replication licensing factor MCM7	MCM7_HUMAN	0.00212744	-0.635809	+	0.000103053	-2.25413	+	0.00909867	-1.19692	+	0.0997114	0.421398		0	+	biological regulation;biosynthetic process;cell cycle;cell cycle process;cell proliferation;cellular biosynthetic process;cellular macromolecule biosynthetic process;cellular macromolecule metabolic process;cellular metabolic process;cellular nitrogen compound metabolic process;cellular process;cellular response to chemical stimulus;cellular response to endogenous stimulus;cellular response to ep…	adenyl nucleotide binding;adenyl ribonucleotide binding;ATP binding;binding;catalytic activity;DNA binding;DNA helicase activity;helicase activity;hydrolase activity;hydrolase activity, acting on acid anhydrides;hydrolase activity, acting on acid anhydrides, in phosphorus-containing anhydrides;nucleic acid binding;nucleoside-triphosphatase activity;nucleotide binding;purine nucleotide binding;pur…	cell part;chromatin;chromosomal part;cytoplasm;cytoplasmic part;cytosol;intracellular organelle part;intracellular part;macromolecular complex;MCM complex;membrane;nuclear chromosome part;nuclear part;nucleoplasm;nucleoplasm part;organelle part;protein complex	Cell cycle;Cell cycle - yeast;DNA replication;Meiosis - yeast	Acetylation;Alternativesplicing;ATP-binding;Cellcycle;Completeproteome;Directproteinsequencing;DNA-binding;DNAreplication;Glycoprotein;Helicase;Hydrolase;Nucleotide-binding;Nucleus;Phosphoprotein;Polymorphism;Referenceproteome	22	0	1.05044	>sp|P33993|MCM7_HUMAN DNA replication licensing factor MCM7 OS=Homo sapiens (Human) OX=9606 GN=MCM7 PE=1 SV=4
P22413	P22413	ENPP1	Ectonucleotide pyrophosphatase/phosphodiesterase family member 1	ENPP1_HUMAN	0.00981395	-1.52572	+	0.000303318	-3.5659	+	0.0326882	-1.19344	+	0.249795	0.84673		9.4284e-06	+	3'-phosphoadenosine 5'-phosphosulfate metabolic process;anatomical structure development;anion homeostasis;anion transport;biological regulation;biomineral tissue development;bone remodeling;catabolic process;cellular anion homeostasis;cellular catabolic process;cellular chemical homeostasis;cellular homeostasis;cellular ion homeostasis;cellular metabolic process;cellular nitrogen compound catabo…	3'-phosphoadenosine 5'-phosphosulfate binding;adenyl nucleotide binding;adenyl ribonucleotide binding;ATP binding;binding;calcium ion binding;carbohydrate binding;cargo receptor activity;catalytic activity;cation binding;exonuclease activity;hydrolase activity;hydrolase activity, acting on acid anhydrides;hydrolase activity, acting on acid anhydrides, in phosphorus-containing anhydrides;hydrolase…	basolateral plasma membrane;cell part;cell surface;cytoplasmic part;extracellular region part;extracellular space;integral to membrane;integral to plasma membrane;intracellular organelle part;intracellular part;intrinsic to membrane;intrinsic to plasma membrane;lysosomal membrane;membrane;membrane part;organelle membrane;organelle part;plasma membrane;plasma membrane part;vacuolar membrane;vacuol…	Nicotinate and nicotinamide metabolism;Pantothenate and CoA biosynthesis;Purine metabolism;Riboflavin metabolism;Starch and sucrose metabolism	3D-structure;Biomineralization;Calcium;Cellmembrane;Completeproteome;Diabetesmellitus;Directproteinsequencing;Diseasemutation;Disulfidebond;Glycoprotein;Hydrolase;Membrane;Metal-binding;Obesity;Polymorphism;Referenceproteome;Repeat;Secreted;Signal-anchor;Transmembrane;Transmembranehelix;Zinc	3	0	1.03984	>sp|P22413|ENPP1_HUMAN Ectonucleotide pyrophosphatase/phosphodiesterase family member 1 OS=Homo sapiens (Human) OX=9606 GN=ENPP1 PE=1 SV=2
E7EQY4;E7EV10;E9PCS8;F6RRE2;Q9BTC8;Q9BTC8-2	E7EQY4;E7EV10;E9PCS8;F6RRE2;Q9BTC8;Q9BTC8-2	MTA3	Isoform of Q9BTC8, Metastasis-associated protein MTA3;Isoform of Q9BTC8, Metastasis-associated protein MTA3;Isoform of Q9BTC8, Metastasis-associated protein MTA3;Isoform of Q9BTC8, Metastasis associated 1 family, member 3, isoform CRA_a;Metastasis-associated protein MTA3;Isoform of Q9BTC8, Isoform 2 of Metastasis-associated protein MTA3	E7EQY4_HUMAN;E7EV10_HUMAN;E9PCS8_HUMAN;F6RRE2_HUMAN;MTA3_HUMAN;MTA3-2_HUMAN	0.935408	-0.0362282		0.00272224	-1.497	+	0.02989	-1.19342	+	0.436766	0.267348		0.000526573	+	biological regulation;cellular component organization;cellular component organization at cellular level;cellular component organization or biogenesis;cellular component organization or biogenesis at cellular level;cellular process;chromatin organization;chromosome organization;negative regulation of biological process;negative regulation of biosynthetic process;negative regulation of cellular bio…	binding;cation binding;chromatin binding;DNA binding;ion binding;metal ion binding;nucleic acid binding;nucleic acid binding transcription factor activity;sequence-specific DNA binding;sequence-specific DNA binding transcription factor activity;transition metal ion binding;zinc ion binding	cell part;intracellular membrane-bounded organelle;intracellular organelle;intracellular organelle part;intracellular part;membrane-bounded organelle;nuclear part;nucleoplasm;nucleus;organelle;organelle part		Alternativesplicing;Completeproteome;DNA-binding;Metal-binding;Nucleus;Phosphoprotein;Proteomicsidentification;Referenceproteome;Zinc;Zinc-finger	1	0	0.990291	>tr|E7EQY4|E7EQY4_HUMAN Isoform of Q9BTC8, Metastasis-associated protein MTA3 OS=Homo sapiens (Human) OX=9606 GN=MTA3 PE=1 SV=1;>tr|E7EV10|E7EV10_HUMAN Isoform of Q9BTC8, Metastasis-associated protein MTA3 OS=Homo sapiens (Human) OX=9606 GN=MTA3 PE=1 SV=1;>tr|E9PCS8|E9PCS8_HUMAN Isoform of Q9BTC8, Metastasis-associated protein MTA3 OS=Homo sapiens (Human) OX=9606 GN=MTA3 PE=1 SV=1;>tr|F6RRE2|F6RR…
P16870;P16870-2	P16870;P16870-2	CPE	Carboxypeptidase E;Isoform of P16870, Isoform 2 of Carboxypeptidase E	CBPE_HUMAN;CBPE-2_HUMAN	0.312846	0.274045		0.000986965	-1.32555	+	0.00653992	-1.19119	+	0.237462	0.408405		0.000130935	+	anatomical structure morphogenesis;biological regulation;cardiac chamber morphogenesis;cardiac left ventricle morphogenesis;cardiac ventricle morphogenesis;cell surface receptor linked signaling pathway;cellular component organization;cellular component organization or biogenesis;cellular localization;cellular macromolecule localization;cellular macromolecule metabolic process;cellular membrane o…	binding;carboxypeptidase activity;catalytic activity;cation binding;cell adhesion molecule binding;exopeptidase activity;hydrolase activity;ion binding;metal ion binding;metallocarboxypeptidase activity;metalloexopeptidase activity;metallopeptidase activity;neurexin family protein binding;peptidase activity;peptidase activity, acting on L-amino acid peptides;protein binding;transition metal ion b…	cell part;cytoplasmic part;cytoplasmic vesicle membrane;cytoplasmic vesicle part;extracellular membrane-bounded organelle;extracellular organelle;extracellular region part;extracellular vesicular exosome;Golgi apparatus;intracellular membrane-bounded organelle;intracellular organelle;intracellular organelle part;intracellular part;membrane;membrane-bounded organelle;membrane-bounded vesicle;nucle…	Type I diabetes mellitus	Alternativesplicing;Carboxypeptidase;Cleavageonpairofbasicresidues;Completeproteome;Cytoplasmicvesicle;Glycoprotein;Hydrolase;Membrane;Metal-binding;Metalloprotease;Nucleus;Polymorphism;Protease;Referenceproteome;Secreted;Signal;Zinc;Zymogen	4	0	0.985115	>sp|P16870|CBPE_HUMAN Carboxypeptidase E OS=Homo sapiens (Human) OX=9606 GN=CPE PE=1 SV=1;>sp|P16870-2|CBPE-2_HUMAN Isoform of P16870, Isoform 2 of Carboxypeptidase E OS=Homo sapiens (Human) OX=9606 GN=CPE PE=1 SV=1
O96006	O96006	ZBED1	Zinc finger BED domain-containing protein 1	ZBED1_HUMAN	0.946207	-0.022085		7.27273e-05	-2.12312	+	0.00652632	-1.19104	+	0.0114822	0.909996	+	0	+	metabolic process	binding;catalytic activity;cation binding;DNA binding;ion binding;metal ion binding;nucleic acid binding;transposase activity	cell part;chromosome;intracellular non-membrane-bounded organelle;intracellular organelle;intracellular organelle part;intracellular part;non-membrane-bounded organelle;nuclear chromosome;nuclear part;organelle;organelle part		3D-structure;Completeproteome;DNA-binding;Metal-binding;Nucleus;Referenceproteome;Zinc;Zinc-finger	1	0	0.964551	>sp|O96006|ZBED1_HUMAN Zinc finger BED domain-containing protein 1 OS=Homo sapiens (Human) OX=9606 GN=ZBED1 PE=1 SV=1
Q70UQ0;Q70UQ0-2	Q70UQ0;Q70UQ0-2	IKBIP	Inhibitor of nuclear factor kappa-B kinase-interacting protein;Isoform of Q70UQ0, Isoform 2 of Inhibitor of nuclear factor kappa-B kinase-interacting protein	IKIP_HUMAN;IKIP-2_HUMAN	0.562626	0.183935		0.0530809	-0.96839		0.0150928	-1.18837	+	0.965045	-0.036046		0.00942823	+	response to abiotic stimulus;response to ionizing radiation;response to radiation;response to stimulus;response to X-ray		cell part;cytoplasmic part;endoplasmic reticulum;endoplasmic reticulum membrane;endoplasmic reticulum part;integral to membrane;intracellular membrane-bounded organelle;intracellular organelle;intracellular organelle part;intracellular part;intrinsic to membrane;membrane;membrane part;membrane-bounded organelle;organelle;organelle membrane;organelle part		Alternativesplicing;Coiledcoil;Completeproteome;Endoplasmicreticulum;Glycoprotein;Membrane;Phosphoprotein;Polymorphism;Referenceproteome;Transmembrane;Transmembranehelix	4	0	1.01115	>sp|Q70UQ0|IKIP_HUMAN Inhibitor of nuclear factor kappa-B kinase-interacting protein OS=Homo sapiens (Human) OX=9606 GN=IKBIP PE=1 SV=1;>sp|Q70UQ0-2|IKIP-2_HUMAN Isoform of Q70UQ0, Isoform 2 of Inhibitor of nuclear factor kappa-B kinase-interacting protein OS=Homo sapiens (Human) OX=9606 GN=IKBIP PE=1 SV=1
D6RB92;D6REN3;E2QRC7;H7C465;Q5JS54;Q5JS54-2;Q5JS54-3	D6RB92;D6REN3;E2QRC7;H7C465;Q5JS54;Q5JS54-2;Q5JS54-3	PSMG4	Isoform of Q5JS54, Proteasome assembly chaperone 4;Isoform of Q5JS54, Proteasome assembly chaperone 4;Isoform of Q5JS54, Proteasome assembly chaperone 4;Isoform of Q5JS54, Proteasome assembly chaperone 4 (Fragment);Proteasome assembly chaperone 4;Isoform of Q5JS54, Isoform 2 of Proteasome assembly chaperone 4;Isoform of Q5JS54, Isoform 3 of Proteasome assembly chaperone 4	D6RB92_HUMAN;D6REN3_HUMAN;E2QRC7_HUMAN;H7C465_HUMAN;PSMG4_HUMAN;PSMG4-2_HUMAN;PSMG4-3_HUMAN	0.0386764	0.546736	+	0.023058	-0.869112	+	0.00504348	-1.18797	+	0.63161	0.227882		0.00152475	+					Alternativesplicing;Chaperone;Completeproteome;Proteomicsidentification;Referenceproteome	1	0	1.00801	>tr|D6RB92|D6RB92_HUMAN Isoform of Q5JS54, Proteasome assembly chaperone 4 OS=Homo sapiens (Human) OX=9606 GN=PSMG4 PE=1 SV=1;>tr|D6REN3|D6REN3_HUMAN Isoform of Q5JS54, Proteasome assembly chaperone 4 OS=Homo sapiens (Human) OX=9606 GN=PSMG4 PE=1 SV=1;>tr|E2QRC7|E2QRC7_HUMAN Isoform of Q5JS54, Proteasome assembly chaperone 4 OS=Homo sapiens (Human) OX=9606 GN=PSMG4 PE=1 SV=1;>tr|H7C465|H7C465_HUM…
P05186;P05186-3	P05186;P05186-3	ALPL	Alkaline phosphatase, tissue-nonspecific isozyme;Isoform of P05186, Isoform 3 of Alkaline phosphatase, tissue-nonspecific isozyme	PPBT_HUMAN;PPBT-3_HUMAN	0.553755	-0.120832		0.000315087	-1.9984	+	0.0134723	-1.18763	+	0.0156046	0.689937	+	7.20721e-06	+	anatomical structure development;biomineral tissue development;cell differentiation;cellular developmental process;cellular process;cellular response to chemical stimulus;cellular response to organic cyclic compound;cellular response to organic substance;cellular response to stimulus;cementum mineralization;developmental process;developmental process involved in reproduction;endochondral ossifica…	alkaline phosphatase activity;binding;catalytic activity;cation binding;hydrolase activity;hydrolase activity, acting on acid anhydrides;hydrolase activity, acting on acid anhydrides, in phosphorus-containing anhydrides;hydrolase activity, acting on ester bonds;ion binding;metal ion binding;phosphatase activity;phosphoric ester hydrolase activity;pyrophosphatase activity	anchored to membrane;cell part;extracellular matrix;extracellular membrane-bounded organelle;extracellular organelle;extracellular region part;extracellular space;extracellular vesicular exosome;integral to membrane;intrinsic to membrane;membrane;membrane part;membrane-bounded organelle;membrane-bounded vesicle;organelle;plasma membrane;vesicle	Aminobenzoate degradation;Folate biosynthesis;Two-component system	Alternativesplicing;Biomineralization;Cellmembrane;Completeproteome;Directproteinsequencing;Diseasemutation;Disulfidebond;Glycoprotein;GPI-anchor;Hydrolase;Lipoprotein;Magnesium;Membrane;Metal-binding;Phosphoprotein;Polymorphism;Referenceproteome;Signal;Transmembrane;Zinc	7	0	1.03852	>sp|P05186|PPBT_HUMAN Alkaline phosphatase, tissue-nonspecific isozyme OS=Homo sapiens (Human) OX=9606 GN=ALPL PE=1 SV=4;>sp|P05186-3|PPBT-3_HUMAN Isoform of P05186, Isoform 3 of Alkaline phosphatase, tissue-nonspecific isozyme OS=Homo sapiens (Human) OX=9606 GN=ALPL PE=1 SV=4
Q14563	Q14563	SEMA3A	Semaphorin-3A	SEM3A_HUMAN	0.798333	-0.0589602		9.34372e-05	-1.47147	+	0.00575728	-1.18373	+	0.114949	0.228785		0	+	anatomical structure arrangement;anatomical structure development;anatomical structure morphogenesis;apoptosis;axon extension;axon extension involved in axon guidance;axon guidance;axonal fasciculation;axonogenesis;axonogenesis involved in innervation;biological regulation;branchiomotor neuron axon guidance;cell death;cell growth;cell migration;cell motility;cell part morphogenesis;cell projectio…	chemorepellent activity;receptor activity	axon;cell part;cell projection;dendrite;extracellular region;membrane;neuron projection	Axon guidance	Completeproteome;Developmentalprotein;Differentiation;Diseasemutation;Disulfidebond;Glycoprotein;Hypogonadotropichypogonadism;Immunoglobulindomain;Kallmannsyndrome;Neurogenesis;Polymorphism;Referenceproteome;Secreted;Signal	5	0	1.02844	>sp|Q14563|SEM3A_HUMAN Semaphorin-3A OS=Homo sapiens (Human) OX=9606 GN=SEMA3A PE=1 SV=1
A5A3E0	A5A3E0	POTEF	POTE ankyrin domain family member F	POTEF_HUMAN	0.0489438	0.408746	+	0.000828402	-1.70644	+	0.0241917	-1.18329	+	0.000275862	0.931894	+	3.52734e-05	+	anatomical structure homeostasis;biological regulation;homeostatic process;regulation of biological quality;retina homeostasis;tissue homeostasis		blood microparticle;cell cortex;cell part;cytoplasmic part;extracellular membrane-bounded organelle;extracellular organelle;extracellular region part;extracellular space;extracellular vesicular exosome;intracellular part;membrane-bounded organelle;membrane-bounded vesicle;organelle;vesicle		ANKrepeat;Coiledcoil;Completeproteome;Cytoplasm;Referenceproteome;Repeat	4	0	1.04387	>sp|A5A3E0|POTEF_HUMAN POTE ankyrin domain family member F OS=Homo sapiens (Human) OX=9606 GN=POTEF PE=1 SV=2
A6NEP9;Q8NG11;Q8NG11-2	A6NEP9;Q8NG11;Q8NG11-2	TSPAN14	Isoform of Q8NG11, Tetraspanin (Fragment);Tetraspanin-14;Isoform of Q8NG11, Isoform 2 of Tetraspanin-14	A6NEP9_HUMAN;TSN14_HUMAN;TSN14-2_HUMAN	0.673066	-0.11575		0.00179595	-1.39401	+	0.011897	-1.17025	+	0.771605	0.108016		0.000110947	+	biological regulation;establishment of localization;establishment of protein localization;establishment of protein localization in membrane;establishment of protein localization in plasma membrane;macromolecule metabolic process;metabolic process;positive regulation of biological process;positive regulation of cell communication;positive regulation of cellular process;positive regulation of Notch…	binding;enzyme binding;protein binding	cell part;cell surface;integral to membrane;intrinsic to membrane;membrane;membrane part;plasma membrane		Alternativesplicing;Completeproteome;Glycoprotein;Membrane;Proteomicsidentification;Referenceproteome;Transmembrane;Transmembranehelix	1	0	0.961557	>tr|A6NEP9|A6NEP9_HUMAN Isoform of Q8NG11, Tetraspanin (Fragment) OS=Homo sapiens (Human) OX=9606 GN=TSPAN14 PE=1 SV=2;>sp|Q8NG11|TSN14_HUMAN Tetraspanin-14 OS=Homo sapiens (Human) OX=9606 GN=TSPAN14 PE=1 SV=1;>sp|Q8NG11-2|TSN14-2_HUMAN Isoform of Q8NG11, Isoform 2 of Tetraspanin-14 OS=Homo sapiens (Human) OX=9606 GN=TSPAN14 PE=1 SV=1
A0A2R8Y478;A6NNI4;G8JLH6;P21926	A0A2R8Y478;A6NNI4;G8JLH6;P21926	CD9	Isoform of P21926, Tetraspanin;Isoform of P21926, Tetraspanin;Isoform of P21926, Tetraspanin;CD9 antigen	A0A2R8Y478_HUMAN;A6NNI4_HUMAN;G8JLH6_HUMAN;CD9_HUMAN	0.0183981	0.456022	+	0.000885452	-1.84508	+	0.0133445	-1.16297	+	0.00812553	1.13813	+	3.06031e-05	+	anatomical structure development;anatomical structure formation involved in morphogenesis;biological adhesion;biological regulation;blood coagulation;brain development;cell activation;cell adhesion;cell development;cell junction assembly;cell junction organization;cell-cell junction assembly;cell-cell junction organization;cellular component assembly;cellular component assembly at cellular level;…		adherens junction;anchoring junction;apical plasma membrane;cell junction;cell part;cell-substrate adherens junction;cell-substrate junction;clathrin coated vesicle membrane;clathrin-coated endocytic vesicle membrane;coated vesicle membrane;cytoplasmic part;cytoplasmic vesicle membrane;cytoplasmic vesicle part;endocytic vesicle membrane;external side of plasma membrane;extracellular membrane-boun…	Hematopoietic cell lineage	Celladhesion;Cellmembrane;Completeproteome;Directproteinsequencing;Disulfidebond;Fertilization;Glycoprotein;Lipoprotein;Membrane;Palmitate;Proteomicsidentification;Referenceproteome;Transmembrane;Transmembranehelix	1	0	0.995046	>tr|A0A2R8Y478|A0A2R8Y478_HUMAN Isoform of P21926, Tetraspanin OS=Homo sapiens (Human) OX=9606 GN=CD9 PE=1 SV=1;>tr|A6NNI4|A6NNI4_HUMAN Isoform of P21926, Tetraspanin OS=Homo sapiens (Human) OX=9606 GN=CD9 PE=1 SV=1;>tr|G8JLH6|G8JLH6_HUMAN Isoform of P21926, Tetraspanin OS=Homo sapiens (Human) OX=9606 GN=CD9 PE=1 SV=2;>sp|P21926|CD9_HUMAN CD9 antigen OS=Homo sapiens (Human) OX=9606 GN=CD9 PE=1 SV…
Q9NYV4;Q9NYV4-2	Q9NYV4;Q9NYV4-2	CDK12	Cyclin-dependent kinase 12;Isoform of Q9NYV4, Isoform 2 of Cyclin-dependent kinase 12	CDK12_HUMAN;CDK12-2_HUMAN	0.236984	0.303802		0.0093142	-1.16048	+	0.00996491	-1.16031	+	0.499225	0.303977		0.00139135	+	biological regulation;cellular macromolecule metabolic process;cellular metabolic process;cellular nitrogen compound metabolic process;cellular process;cellular protein metabolic process;macromolecule metabolic process;macromolecule modification;metabolic process;mRNA metabolic process;mRNA processing;nitrogen compound metabolic process;nucleic acid metabolic process;nucleobase-containing compoun…	adenyl nucleotide binding;adenyl ribonucleotide binding;ATP binding;binding;catalytic activity;cyclin binding;cyclin-dependent protein kinase activity;kinase activity;nucleotide binding;phosphotransferase activity, alcohol group as acceptor;protein binding;protein kinase activity;protein serine/threonine kinase activity;purine nucleotide binding;purine ribonucleoside triphosphate binding;purine r…	cell part;cyclin-dependent protein kinase holoenzyme complex;intracellular membrane-bounded organelle;intracellular non-membrane-bounded organelle;intracellular organelle;intracellular organelle part;intracellular part;macromolecular complex;membrane-bounded organelle;non-membrane-bounded organelle;nuclear body;nuclear cyclin-dependent protein kinase holoenzyme complex;nuclear part;nuclear speck;…		3D-structure;Alternativesplicing;ATP-binding;Chromosomalrearrangement;Completeproteome;Kinase;mRNAprocessing;mRNAsplicing;Nucleotide-binding;Nucleus;Phosphoprotein;Polymorphism;Referenceproteome;Serine/threonine-proteinkinase;Transferase	2	0	1.02694	>sp|Q9NYV4|CDK12_HUMAN Cyclin-dependent kinase 12 OS=Homo sapiens (Human) OX=9606 GN=CDK12 PE=1 SV=2;>sp|Q9NYV4-2|CDK12-2_HUMAN Isoform of Q9NYV4, Isoform 2 of Cyclin-dependent kinase 12 OS=Homo sapiens (Human) OX=9606 GN=CDK12 PE=1 SV=2
K7EIL9;K7ELW9;K7EM93;K7ES22;Q9NVP2	K7EIL9;K7ELW9;K7EM93;K7ES22;Q9NVP2	ASF1B	Isoform of Q9NVP2, Histone chaperone ASF1B;Isoform of Q9NVP2, Histone chaperone ASF1B;Isoform of Q9NVP2, Histone chaperone ASF1B;Isoform of Q9NVP2, Histone chaperone ASF1B;Histone chaperone ASF1B	K7EIL9_HUMAN;K7ELW9_HUMAN;K7EM93_HUMAN;K7ES22_HUMAN;ASF1B_HUMAN	0.299684	-0.355619		0.0018671	-1.72644	+	0.0359922	-1.15773	+	0.597253	0.213088		0.000252168	+	biological regulation;biosynthetic process;cell differentiation;cellular biosynthetic process;cellular component assembly;cellular component assembly at cellular level;cellular component organization;cellular component organization at cellular level;cellular component organization or biogenesis;cellular component organization or biogenesis at cellular level;cellular developmental process;cellular…		cell part;chromatin;chromosomal part;intracellular membrane-bounded organelle;intracellular organelle;intracellular organelle part;intracellular part;macromolecular complex;membrane-bounded organelle;nuclear chromatin;nuclear chromosome part;nuclear part;nucleoplasm;nucleus;organelle;organelle part;protein complex		Chaperone;Chromatinregulator;Completeproteome;Developmentalprotein;Differentiation;Nucleus;Phosphoprotein;Proteomicsidentification;Referenceproteome;Spermatogenesis;Transcription;Transcriptionregulation	1	0	0.914936	>tr|K7EIL9|K7EIL9_HUMAN Isoform of Q9NVP2, Histone chaperone ASF1B OS=Homo sapiens (Human) OX=9606 GN=ASF1B PE=1 SV=1;>tr|K7ELW9|K7ELW9_HUMAN Isoform of Q9NVP2, Histone chaperone ASF1B OS=Homo sapiens (Human) OX=9606 GN=ASF1B PE=1 SV=1;>tr|K7EM93|K7EM93_HUMAN Isoform of Q9NVP2, Histone chaperone ASF1B OS=Homo sapiens (Human) OX=9606 GN=ASF1B PE=1 SV=1;>tr|K7ES22|K7ES22_HUMAN Isoform of Q9NVP2, Hi…
F8VXY6;G3V1V1;Q8TBF4	F8VXY6;G3V1V1;Q8TBF4	ZCRB1	Isoform of Q8TBF4, Zinc finger CCHC-type and RNA-binding motif-containing protein 1 (Fragment);Isoform of Q8TBF4, Zinc finger CCHC-type and RNA binding motif 1, isoform CRA_b;Zinc finger CCHC-type and RNA-binding motif-containing protein 1	F8VXY6_HUMAN;G3V1V1_HUMAN;ZCRB1_HUMAN	0.936114	0.0341077		0.00272775	-2.24268	+	0.044667	-1.15396	+	0.0327927	1.12283	+	0.000263036	+	cellular macromolecule metabolic process;cellular metabolic process;cellular nitrogen compound metabolic process;cellular process;macromolecule metabolic process;metabolic process;mRNA metabolic process;mRNA processing;nitrogen compound metabolic process;nucleic acid metabolic process;nucleobase-containing compound metabolic process;primary metabolic process;RNA metabolic process;RNA processing;R…	binding;cation binding;ion binding;metal ion binding;nucleic acid binding;nucleotide binding;transition metal ion binding;zinc ion binding	cell part;intracellular organelle part;intracellular part;macromolecular complex;nuclear part;nucleoplasm;organelle part;ribonucleoprotein complex;spliceosomal complex;U12-type spliceosomal complex		3D-structure;Completeproteome;Metal-binding;mRNAprocessing;mRNAsplicing;Nucleus;Phosphoprotein;Polymorphism;Proteomicsidentification;Referenceproteome;RNA-binding;Spliceosome;Zinc;Zinc-finger	1	0	0.946056	>tr|F8VXY6|F8VXY6_HUMAN Isoform of Q8TBF4, Zinc finger CCHC-type and RNA-binding motif-containing protein 1 (Fragment) OS=Homo sapiens (Human) OX=9606 GN=ZCRB1 PE=1 SV=1;>tr|G3V1V1|G3V1V1_HUMAN Isoform of Q8TBF4, Zinc finger CCHC-type and RNA binding motif 1, isoform CRA_b OS=Homo sapiens (Human) OX=9606 GN=ZCRB1 PE=1 SV=1;>sp|Q8TBF4|ZCRB1_HUMAN Zinc finger CCHC-type and RNA-binding motif-contain…
Q13641	Q13641	TPBG	Trophoblast glycoprotein	TPBG_HUMAN	0.0346336	-0.470511	+	0.000155306	-1.91948	+	0.0122939	-1.15172	+	0.10026	0.297258		0	+	biological adhesion;cell adhesion;cellular process		cell part;cell surface;cytoplasmic part;endoplasmic reticulum;integral to membrane;integral to plasma membrane;intracellular membrane-bounded organelle;intracellular organelle;intracellular part;intrinsic to membrane;intrinsic to plasma membrane;membrane part;membrane-bounded organelle;organelle;plasma membrane part		3D-structure;Cellmembrane;Completeproteome;Directproteinsequencing;Disulfidebond;Glycoprotein;Leucine-richrepeat;Membrane;Referenceproteome;Repeat;Signal;Transmembrane;Transmembranehelix	3	0	1.02636	>sp|Q13641|TPBG_HUMAN Trophoblast glycoprotein OS=Homo sapiens (Human) OX=9606 GN=TPBG PE=1 SV=1
Q8WVQ1;Q8WVQ1-3	Q8WVQ1;Q8WVQ1-3	CANT1	Soluble calcium-activated nucleotidase 1;Isoform of Q8WVQ1, Isoform 3 of Soluble calcium-activated nucleotidase 1	CANT1_HUMAN;CANT1-3_HUMAN	0.197767	0.476476		0.00211014	-1.43315	+	0.0311146	-1.14082	+	0.0428265	0.768801	+	0.00085481	+	biological regulation;biosynthetic process;cellular biosynthetic process;cellular macromolecule biosynthetic process;cellular macromolecule metabolic process;cellular metabolic process;cellular process;cellular response to stimulus;glycoprotein biosynthetic process;glycoprotein metabolic process;macromolecule biosynthetic process;macromolecule metabolic process;metabolic process;positive regulati…	binding;calcium ion binding;catalytic activity;cation binding;hydrolase activity;hydrolase activity, acting on acid anhydrides;hydrolase activity, acting on acid anhydrides, in phosphorus-containing anhydrides;ion binding;metal ion binding;molecular transducer activity;nucleoside-diphosphatase activity;pyrophosphatase activity;signal transducer activity;uridine-diphosphatase activity	cell part;cytoplasmic part;endoplasmic reticulum membrane;endoplasmic reticulum part;extracellular membrane-bounded organelle;extracellular organelle;extracellular region part;extracellular vesicular exosome;Golgi apparatus part;Golgi cisterna membrane;Golgi membrane;integral to membrane;intracellular organelle part;intracellular part;intrinsic to membrane;membrane;membrane part;membrane-bounded …	Purine metabolism;Pyrimidine metabolism	3D-structure;Alternativesplicing;Calcium;Completeproteome;Diseasemutation;Dwarfism;Endoplasmicreticulum;Glycoprotein;Golgiapparatus;Hydrolase;Membrane;Metal-binding;Polymorphism;Referenceproteome;Signal-anchor;Transmembrane;Transmembranehelix	2	0	0.981079	>sp|Q8WVQ1|CANT1_HUMAN Soluble calcium-activated nucleotidase 1 OS=Homo sapiens (Human) OX=9606 GN=CANT1 PE=1 SV=1;>sp|Q8WVQ1-3|CANT1-3_HUMAN Isoform of Q8WVQ1, Isoform 3 of Soluble calcium-activated nucleotidase 1 OS=Homo sapiens (Human) OX=9606 GN=CANT1 PE=1 SV=1
P56703	P56703	WNT3	Proto-oncogene Wnt-3	WNT3_HUMAN	0.0226569	-0.665954	+	0.00188725	-1.23052	+	0.00899183	-1.14013	+	0.0913697	-0.575564		1.44479e-05	+	anatomical structure development;anatomical structure formation involved in morphogenesis;anatomical structure morphogenesis;anterior/posterior axis specification;appendage morphogenesis;axis specification;axon guidance;biological regulation;canonical Wnt receptor signaling pathway;canonical Wnt receptor signaling pathway involved in mesenchymal stem cell differentiation;canonical Wnt receptor si…	binding;frizzled binding;G-protein-coupled receptor binding;protein binding;receptor activator activity;receptor agonist activity;receptor binding;receptor regulator activity	cell part;cytoplasmic part;endoplasmic reticulum lumen;endoplasmic reticulum part;extracellular matrix;extracellular region;extracellular region part;extracellular space;Golgi apparatus part;Golgi lumen;intracellular organelle lumen;intracellular organelle part;intracellular part;membrane;membrane-enclosed lumen;organelle lumen;organelle part;plasma membrane;proteinaceous extracellular matrix	Basal cell carcinoma;Hedgehog signaling pathway;Melanogenesis;Pathways in cancer;Wnt signaling pathway	Completeproteome;Developmentalprotein;Disulfidebond;Extracellularmatrix;Glycoprotein;Lipoprotein;Proto-oncogene;Referenceproteome;Secreted;Signal;Wntsignalingpathway	1	0	0.968431	>sp|P56703|WNT3_HUMAN Proto-oncogene Wnt-3 OS=Homo sapiens (Human) OX=9606 GN=WNT3 PE=1 SV=2
F8W1R7;G3V1V0;P60660;P60660-2	F8W1R7;G3V1V0;P60660;P60660-2	MYL6	Isoform of P60660, Myosin light polypeptide 6;Isoform of P60660, Myosin light polypeptide 6;Myosin light polypeptide 6;Isoform of P60660, Isoform Smooth muscle of Myosin light polypeptide 6	F8W1R7_HUMAN;G3V1V0_HUMAN;MYL6_HUMAN;MYL6-2_HUMAN	0.00222929	0.465227	+	7.28218e-05	-1.43065	+	0.00431579	-1.13926	+	0.000506596	0.756617	+	0	+	actin filament-based movement;actin filament-based process;actin-mediated cell contraction;actin-myosin filament sliding;anatomical structure development;axon guidance;biological regulation;cell surface receptor linked signaling pathway;cellular component movement;cellular process;cellular response to stimulus;chemotaxis;developmental process;enzyme linked receptor protein signaling pathway;ephri…	actin-dependent ATPase activity;ATPase activity;ATPase activity, coupled;binding;calcium ion binding;catalytic activity;cation binding;hydrolase activity;hydrolase activity, acting on acid anhydrides;hydrolase activity, acting on acid anhydrides, in phosphorus-containing anhydrides;ion binding;metal ion binding;motor activity;nucleoside-triphosphatase activity;pyrophosphatase activity;structural …	brush border;cell part;cell projection;cytoplasmic part;cytoskeletal part;cytosol;extracellular membrane-bounded organelle;extracellular organelle;extracellular region part;extracellular vesicular exosome;intracellular organelle part;intracellular part;macromolecular complex;membrane;membrane-bounded organelle;membrane-bounded vesicle;myosin complex;organelle;organelle part;protein complex;unconv…	Vascular smooth muscle contraction	Acetylation;Alternativesplicing;Completeproteome;Directproteinsequencing;Motorprotein;Muscleprotein;Myosin;Phosphoprotein;Polymorphism;Proteomicsidentification;Referenceproteome;Repeat	11	0	1.08241	>tr|F8W1R7|F8W1R7_HUMAN Isoform of P60660, Myosin light polypeptide 6 OS=Homo sapiens (Human) OX=9606 GN=MYL6 PE=1 SV=1;>tr|G3V1V0|G3V1V0_HUMAN Isoform of P60660, Myosin light polypeptide 6 OS=Homo sapiens (Human) OX=9606 GN=MYL6 PE=1 SV=1;>sp|P60660|MYL6_HUMAN Myosin light polypeptide 6 OS=Homo sapiens (Human) OX=9606 GN=MYL6 PE=1 SV=2;>sp|P60660-2|MYL6-2_HUMAN Isoform of P60660, Isoform Smooth …
Q5H8C1	Q5H8C1	FREM1	FRAS1-related extracellular matrix protein 1	FREM1_HUMAN	0.0299675	0.444846	+	0.400952	-0.259995		0.0134959	-1.13419	+	0.0646011	-0.429352		0.000405159	+	anatomical structure morphogenesis;biological adhesion;cell adhesion;cell communication;cell-matrix adhesion;cell-substrate adhesion;cellular process;craniofacial suture morphogenesis;developmental process	binding;carbohydrate binding;cation binding;ion binding;metal ion binding	basement membrane;cell part;extracellular matrix part;extracellular region part;integral to membrane;intrinsic to membrane;membrane part		Alternativesplicing;Basementmembrane;Calcium;Celladhesion;Completeproteome;Craniosynostosis;Developmentalprotein;Diseasemutation;Disulfidebond;Extracellularmatrix;Glycoprotein;Lectin;Metal-binding;Polymorphism;Referenceproteome;Repeat;Secreted;Signal	3	0	0.978958	>sp|Q5H8C1|FREM1_HUMAN FRAS1-related extracellular matrix protein 1 OS=Homo sapiens (Human) OX=9606 GN=FREM1 PE=1 SV=3
Q8IUE6	Q8IUE6	H2AC21	Histone H2A type 2-B	H2A2B_HUMAN	0.00365022	-0.465825	+	4.60526e-05	-1.37852	+	0.00464615	-1.12762	+	0.0183263	-0.214929	+	0	+		binding;DNA binding;nucleic acid binding	cell part;chromosomal part;extracellular membrane-bounded organelle;extracellular organelle;extracellular region part;extracellular vesicular exosome;intracellular membrane-bounded organelle;intracellular organelle;intracellular organelle part;intracellular part;macromolecular complex;membrane-bounded organelle;membrane-bounded vesicle;nucleosome;nucleus;organelle;organelle part;protein-DNA compl…	Systemic lupus erythematosus	Acetylation;Chromosome;Citrullination;Completeproteome;DNA-binding;Isopeptidebond;Methylation;Nucleosomecore;Nucleus;Phosphoprotein;Polymorphism;Referenceproteome;Ublconjugation	2	0	1.07237	>sp|Q8IUE6|H2A2B_HUMAN Histone H2A type 2-B OS=Homo sapiens (Human) OX=9606 GN=H2AC21 PE=1 SV=3
Q9BYN0	Q9BYN0	SRXN1	Sulfiredoxin-1	SRXN1_HUMAN	0.18159	-0.355368		0.000111008	-1.16749	+	0.00878984	-1.12619	+	0.0615119	-0.314066		7.57098e-06	+	response to chemical stimulus;response to oxidative stress;response to stimulus;response to stress	adenyl nucleotide binding;adenyl ribonucleotide binding;antioxidant activity;ATP binding;binding;catalytic activity;nucleotide binding;oxidoreductase activity;oxidoreductase activity, acting on a sulfur group of donors;purine nucleotide binding;purine ribonucleoside triphosphate binding;purine ribonucleotide binding;ribonucleotide binding;sulfiredoxin activity	cell part;cytoplasmic part;cytosol;intracellular part		3D-structure;Antioxidant;ATP-binding;Completeproteome;Cytoplasm;Disulfidebond;Magnesium;Nucleotide-binding;Oxidoreductase;Referenceproteome	2	0	0.980711	>sp|Q9BYN0|SRXN1_HUMAN Sulfiredoxin-1 OS=Homo sapiens (Human) OX=9606 GN=SRXN1 PE=1 SV=2
F5H7S7;Q13576	F5H7S7;Q13576	IQGAP2	Isoform of Q13576, Ras GTPase-activating-like protein IQGAP2;Ras GTPase-activating-like protein IQGAP2	F5H7S7_HUMAN;IQGA2_HUMAN	0.0029019	-0.735852	+	0.000249267	-1.84725	+	0.01508	-1.12198	+	0.955419	-0.0105806		0	+	actin cytoskeleton organization;actin filament organization;actin filament-based process;actin nucleation;Arp2/3 complex-mediated actin nucleation;biological regulation;cell surface receptor linked signaling pathway;cellular component organization;cellular component organization at cellular level;cellular component organization or biogenesis;cellular component organization or biogenesis at cellul…	actin binding;actin filament binding;Arp2/3 complex binding;binding;calmodulin binding;cytoskeletal protein binding;enzyme binding;enzyme inhibitor activity;enzyme regulator activity;GTPase binding;GTPase inhibitor activity;GTPase regulator activity;lipid binding;nucleoside-triphosphatase regulator activity;phosphatidylinositol binding;phosphatidylinositol-3,4,5-trisphosphate binding;phospholipid…	actin cytoskeleton;cell part;cell projection;cell surface;cytoplasm;cytoplasmic part;cytoskeletal part;cytoskeleton;cytosol;extracellular membrane-bounded organelle;extracellular organelle;extracellular region part;extracellular vesicular exosome;filopodium;intracellular;intracellular non-membrane-bounded organelle;intracellular organelle;intracellular organelle part;intracellular part;lamellipod…	Regulation of actin cytoskeleton	3D-structure;Alternativesplicing;Calmodulin-binding;Completeproteome;Directproteinsequencing;Phosphoprotein;Polymorphism;Proteomicsidentification;Referenceproteome;Repeat	7	0	1.01629	>tr|F5H7S7|F5H7S7_HUMAN Isoform of Q13576, Ras GTPase-activating-like protein IQGAP2 OS=Homo sapiens (Human) OX=9606 GN=IQGAP2 PE=1 SV=2;>sp|Q13576|IQGA2_HUMAN Ras GTPase-activating-like protein IQGAP2 OS=Homo sapiens (Human) OX=9606 GN=IQGAP2 PE=1 SV=4
Q9HCH3	Q9HCH3	CPNE5	Copine-5	CPNE5_HUMAN	0.00481537	1.23108	+	0.0142321	-0.559838	+	0.0170408	-1.12089	+	0.00416408	0.670036	+	0.000123681	+			cell body;cell part;cell projection;extracellular membrane-bounded organelle;extracellular organelle;extracellular region part;extracellular vesicular exosome;membrane-bounded organelle;membrane-bounded vesicle;neuron projection;neuronal cell body;organelle;vesicle		Alternativesplicing;Completeproteome;Phosphoprotein;Polymorphism;Referenceproteome;Repeat	2	0	1.02936	>sp|Q9HCH3|CPNE5_HUMAN Copine-5 OS=Homo sapiens (Human) OX=9606 GN=CPNE5 PE=1 SV=2
Q9H4G4	Q9H4G4	GLIPR2	Golgi-associated plant pathogenesis-related protein 1	GAPR1_HUMAN	0.000780259	0.800697	+	0.294365	-0.150543		0.00676923	-1.10927	+	0.412402	-0.158029		0	+	biological regulation;positive regulation of biological process;positive regulation of cell communication;positive regulation of cell development;positive regulation of cell differentiation;positive regulation of cell migration;positive regulation of cell morphogenesis involved in differentiation;positive regulation of cell motility;positive regulation of cellular component movement;positive regu…	binding;identical protein binding;protein binding;protein dimerization activity;protein homodimerization activity	cell part;cytoplasmic part;extracellular membrane-bounded organelle;extracellular organelle;extracellular region part;extracellular vesicular exosome;Golgi apparatus part;Golgi membrane;intracellular organelle part;intracellular part;membrane;membrane-bounded organelle;membrane-bounded vesicle;organelle;organelle membrane;organelle part;vesicle		3D-structure;Coiledcoil;Completeproteome;Directproteinsequencing;Golgiapparatus;Lipoprotein;Membrane;Myristate;Referenceproteome	3	0	0.933586	>sp|Q9H4G4|GAPR1_HUMAN Golgi-associated plant pathogenesis-related protein 1 OS=Homo sapiens (Human) OX=9606 GN=GLIPR2 PE=1 SV=3
Q96JG8;Q96JG8-2;Q96JG8-4	Q96JG8;Q96JG8-2;Q96JG8-4	MAGED4B;MAGED4;MAGED4	Melanoma-associated antigen D4;Isoform of Q96JG8, Isoform 2 of Melanoma-associated antigen D4;Isoform of Q96JG8, Isoform 4 of Melanoma-associated antigen D4	MAGD4_HUMAN;MAGD4-2_HUMAN;MAGD4-4_HUMAN	0.669128	-0.0663465		8.82353e-05	-1.57824	+	0.00550693	-1.10913	+	0.0103225	0.402767	+	0	+					Alternativesplicing;Completeproteome;Referenceproteome;Tumorantigen;Ublconjugationpathway	2	0	0.994337	>sp|Q96JG8|MAGD4_HUMAN Melanoma-associated antigen D4 OS=Homo sapiens (Human) OX=9606 GN=MAGED4B PE=1 SV=3;>sp|Q96JG8-2|MAGD4-2_HUMAN Isoform of Q96JG8, Isoform 2 of Melanoma-associated antigen D4 OS=Homo sapiens (Human) OX=9606 GN=MAGED4 PE=1 SV=3;>sp|Q96JG8-4|MAGD4-4_HUMAN Isoform of Q96JG8, Isoform 4 of Melanoma-associated antigen D4 OS=Homo sapiens (Human) OX=9606 GN=MAGED4 PE=1 SV=3
D6RBM3;D6RHU3;P55212	D6RBM3;D6RHU3;P55212	CASP6	Isoform of P55212, CASPASE_P20 domain-containing protein;Isoform of P55212, CASPASE_P20 domain-containing protein (Fragment);Caspase-6	D6RBM3_HUMAN;D6RHU3_HUMAN;CASP6_HUMAN	0.417259	-0.283593		0.00078682	-1.78371	+	0.0150505	-1.10303	+	0.378817	0.397091		0.000118248	+	apoptosis;cell death;cell differentiation;cellular component disassembly;cellular component disassembly at cellular level;cellular component disassembly involved in apoptosis;cellular component organization;cellular component organization at cellular level;cellular component organization or biogenesis;cellular component organization or biogenesis at cellular level;cellular developmental process;c…	binding;catalytic activity;cysteine-type endopeptidase activity;cysteine-type peptidase activity;endopeptidase activity;hydrolase activity;identical protein binding;peptidase activity;peptidase activity, acting on L-amino acid peptides;protein binding	cell part;cytoplasm;cytoplasmic part;cytosol;intracellular organelle part;intracellular part;nuclear part;nucleoplasm;organelle part	Apoptosis	3D-structure;Alternativesplicing;Apoptosis;Completeproteome;Cytoplasm;Hydrolase;Phosphoprotein;Polymorphism;Protease;Proteomicsidentification;Referenceproteome;Thiolprotease;Zymogen	1	0	1.01165	>tr|D6RBM3|D6RBM3_HUMAN Isoform of P55212, CASPASE_P20 domain-containing protein OS=Homo sapiens (Human) OX=9606 GN=CASP6 PE=1 SV=1;>tr|D6RHU3|D6RHU3_HUMAN Isoform of P55212, CASPASE_P20 domain-containing protein (Fragment) OS=Homo sapiens (Human) OX=9606 GN=CASP6 PE=1 SV=1;>sp|P55212|CASP6_HUMAN Caspase-6 OS=Homo sapiens (Human) OX=9606 GN=CASP6 PE=1 SV=2
Q562R1	Q562R1	ACTBL2	Beta-actin-like protein 2	ACTBL_HUMAN	0.0441765	0.331168	+	0.00078369	-1.58726	+	0.0169951	-1.10098	+	0.00242797	0.81744	+	2.74725e-05	+		adenyl nucleotide binding;adenyl ribonucleotide binding;ATP binding;binding;nucleotide binding;purine nucleotide binding;purine ribonucleoside triphosphate binding;purine ribonucleotide binding;ribonucleotide binding	cell part;cytoplasm;cytoskeleton;extracellular membrane-bounded organelle;extracellular organelle;extracellular region part;extracellular space;extracellular vesicular exosome;intracellular non-membrane-bounded organelle;intracellular organelle;intracellular part;membrane-bounded organelle;membrane-bounded vesicle;non-membrane-bounded organelle;organelle;vesicle		ATP-binding;Completeproteome;Cytoplasm;Cytoskeleton;Methylation;Nucleotide-binding;Oxidation;Referenceproteome	6	0	1.09359	>sp|Q562R1|ACTBL_HUMAN Beta-actin-like protein 2 OS=Homo sapiens (Human) OX=9606 GN=ACTBL2 PE=1 SV=2
Q92600;Q92600-3	Q92600;Q92600-3	CNOT9	CCR4-NOT transcription complex subunit 9;Isoform of Q92600, Isoform 3 of CCR4-NOT transcription complex subunit 9	CNOT9_HUMAN;CNOT9-3_HUMAN	0.136481	0.286752		6.95652e-05	-1.57041	+	0.00573434	-1.10073	+	0.00333745	0.756431	+	0	+	biological regulation;biosynthetic process;catabolic process;cell surface receptor linked signaling pathway;cellular biosynthetic process;cellular catabolic process;cellular macromolecule biosynthetic process;cellular macromolecule catabolic process;cellular macromolecule metabolic process;cellular metabolic process;cellular nitrogen compound metabolic process;cellular process;cellular response t…	binding;identical protein binding;protein binding;protein dimerization activity;protein domain specific binding;protein homodimerization activity	CCR4-NOT complex;cell part;cytoplasmic mRNA processing body;cytoplasmic part;cytosol;intracellular membrane-bounded organelle;intracellular non-membrane-bounded organelle;intracellular organelle;intracellular organelle part;intracellular part;macromolecular complex;membrane;membrane-bounded organelle;non-membrane-bounded organelle;nuclear part;nucleoplasm part;nucleus;organelle;organelle part;pro…	RNA degradation	3D-structure;Acetylation;Activator;Alternativesplicing;Completeproteome;Cytoplasm;Directproteinsequencing;Nucleus;Polymorphism;Referenceproteome;Repressor;RNA-mediatedgenesilencing;Transcription;Transcriptionregulation;Translationregulation	2	0	0.952113	>sp|Q92600|CNOT9_HUMAN CCR4-NOT transcription complex subunit 9 OS=Homo sapiens (Human) OX=9606 GN=CNOT9 PE=1 SV=1;>sp|Q92600-3|CNOT9-3_HUMAN Isoform of Q92600, Isoform 3 of CCR4-NOT transcription complex subunit 9 OS=Homo sapiens (Human) OX=9606 GN=CNOT9 PE=1 SV=1
Q9UKP4	Q9UKP4	ADAMTS7	A disintegrin and metalloproteinase with thrombospondin motifs 7	ATS7_HUMAN	0.584953	0.108557		0.00162932	-1.00004	+	0.0107633	-1.10014	+	0.956437	0.00845337		4.09556e-05	+	biological regulation;carbohydrate metabolic process;cellular carbohydrate metabolic process;cellular macromolecule metabolic process;cellular metabolic process;cellular process;cellular protein metabolic process;cellular response to BMP stimulus;cellular response to chemical stimulus;cellular response to cytokine stimulus;cellular response to endogenous stimulus;cellular response to growth facto…	binding;catalytic activity;cation binding;endopeptidase activity;hydrolase activity;ion binding;metal ion binding;metalloendopeptidase activity;metallopeptidase activity;peptidase activity;peptidase activity, acting on L-amino acid peptides;transition metal ion binding;zinc ion binding	cell part;cell surface;cytoplasmic part;endoplasmic reticulum lumen;endoplasmic reticulum part;extracellular matrix;extracellular region part;intracellular organelle lumen;intracellular organelle part;intracellular part;membrane-enclosed lumen;organelle lumen;organelle part;proteinaceous extracellular matrix		Cleavageonpairofbasicresidues;Completeproteome;Directproteinsequencing;Disulfidebond;Extracellularmatrix;Glycoprotein;Hydrolase;Metal-binding;Metalloprotease;Polymorphism;Protease;Proteoglycan;Referenceproteome;Repeat;Secreted;Signal;Zinc;Zymogen	4	0	1.00893	>sp|Q9UKP4|ATS7_HUMAN A disintegrin and metalloproteinase with thrombospondin motifs 7 OS=Homo sapiens (Human) OX=9606 GN=ADAMTS7 PE=1 SV=2
Q5JTM7;Q68BL7;Q68BL7-2	Q5JTM7;Q68BL7;Q68BL7-2	OLFML2A	Isoform of Q68BL7, Olfactomedin-like protein 2A (Fragment);Olfactomedin-like protein 2A;Isoform of Q68BL7, Isoform 2 of Olfactomedin-like protein 2A	Q5JTM7_HUMAN;OLM2A_HUMAN;OLM2A-2_HUMAN	0	2.59023	+	0.00458015	1.11544	+	0.0299989	-1.09973	+	0.0037153	0.375054	+	0	+	cellular component organization;cellular component organization at cellular level;cellular component organization or biogenesis;cellular component organization or biogenesis at cellular level;cellular process;extracellular matrix organization;extracellular structure organization	binding;extracellular matrix binding	extracellular matrix;extracellular region;extracellular region part		Alternativesplicing;Coiledcoil;Completeproteome;Disulfidebond;Glycoprotein;Polymorphism;Proteomicsidentification;Referenceproteome;Secreted;Signal	1	0	0.957896	>tr|Q5JTM7|Q5JTM7_HUMAN Isoform of Q68BL7, Olfactomedin-like protein 2A (Fragment) OS=Homo sapiens (Human) OX=9606 GN=OLFML2A PE=1 SV=1;>sp|Q68BL7|OLM2A_HUMAN Olfactomedin-like protein 2A OS=Homo sapiens (Human) OX=9606 GN=OLFML2A PE=2 SV=1;>sp|Q68BL7-2|OLM2A-2_HUMAN Isoform of Q68BL7, Isoform 2 of Olfactomedin-like protein 2A OS=Homo sapiens (Human) OX=9606 GN=OLFML2A PE=2 SV=1
Q8TAD8	Q8TAD8	SNIP1	Smad nuclear-interacting protein 1	SNIP1_HUMAN	0.686311	0.116126		0.00392106	-1.28922	+	0.0146084	-1.0959	+	0.330821	0.309453		0.0003723	+	biological regulation;cellular macromolecule metabolic process;cellular metabolic process;cellular nitrogen compound metabolic process;cellular process;cellular response to chemical stimulus;cellular response to dsRNA;cellular response to organic substance;cellular response to stimulus;dsRNA fragmentation;I-kappaB kinase/NF-kappaB cascade;intracellular protein kinase cascade;intracellular signal …		cell part;cytoplasm;intracellular organelle part;intracellular part;nuclear part;nucleoplasm;organelle part		Coiledcoil;Completeproteome;Diseasemutation;Epilepsy;Isopeptidebond;Nucleus;Phosphoprotein;Referenceproteome;RNA-mediatedgenesilencing;Ublconjugation	1	0	0.988941	>sp|Q8TAD8|SNIP1_HUMAN Smad nuclear-interacting protein 1 OS=Homo sapiens (Human) OX=9606 GN=SNIP1 PE=1 SV=1
P37802;P37802-2;X6RJP6	P37802;P37802-2;X6RJP6	TAGLN2	Transgelin-2;Isoform of P37802, Isoform 2 of Transgelin-2;Isoform of P37802, Calponin-homology (CH) domain-containing protein (Fragment)	TAGL2_HUMAN;TAGL2-2_HUMAN;X6RJP6_HUMAN	0	2.00979	+	0.00572785	-1.04867	+	0.015295	-1.08392	+	6.15385e-05	1.97454	+	0	+	cell differentiation;cellular developmental process;cellular process;developmental process;epithelial cell differentiation		extracellular membrane-bounded organelle;extracellular organelle;extracellular region part;extracellular vesicular exosome;membrane-bounded organelle;membrane-bounded vesicle;organelle;vesicle		3D-structure;Acetylation;Alternativesplicing;Completeproteome;Directproteinsequencing;Phosphoprotein;Polymorphism;Proteomicsidentification;Referenceproteome	6	0	1.0449	>sp|P37802|TAGL2_HUMAN Transgelin-2 OS=Homo sapiens (Human) OX=9606 GN=TAGLN2 PE=1 SV=3;>sp|P37802-2|TAGL2-2_HUMAN Isoform of P37802, Isoform 2 of Transgelin-2 OS=Homo sapiens (Human) OX=9606 GN=TAGLN2 PE=1 SV=3;>tr|X6RJP6|X6RJP6_HUMAN Isoform of P37802, Calponin-homology (CH) domain-containing protein (Fragment) OS=Homo sapiens (Human) OX=9606 GN=TAGLN2 PE=1 SV=1
A0A087WYL7;G3V4A5;O75586;O75586-2	A0A087WYL7;G3V4A5;O75586;O75586-2	MED6	Isoform of O75586, Mediator of RNA polymerase II transcription subunit 6;Isoform of O75586, Mediator of RNA polymerase II transcription subunit 6;Mediator of RNA polymerase II transcription subunit 6;Isoform of O75586, Isoform 2 of Mediator of RNA polymerase II transcription subunit 6	A0A087WYL7_HUMAN;G3V4A5_HUMAN;MED6_HUMAN;MED6-2_HUMAN	0.0690784	-0.482083		0.00200727	-1.12886	+	0.00391304	-1.08294	+	0.267063	-0.436163		2.90513e-05	+	biological regulation;biosynthetic process;cellular biosynthetic process;cellular macromolecule metabolic process;cellular metabolic process;cellular nitrogen compound metabolic process;cellular process;developmental process;gene expression;macromolecule metabolic process;metabolic process;negative regulation of biological process;negative regulation of cell differentiation;negative regulation of…	binding;DNA binding;nucleic acid binding;protein binding;protein binding transcription factor activity;RNA polymerase II transcription cofactor activity;RNA polymerase II transcription factor binding transcription factor activity;transcription coactivator activity;transcription cofactor activity;transcription factor binding;transcription factor binding transcription factor activity	cell part;intracellular membrane-bounded organelle;intracellular organelle;intracellular organelle part;intracellular part;macromolecular complex;mediator complex;membrane;membrane-bounded organelle;nuclear part;nucleoplasm;nucleoplasm part;nucleus;organelle;organelle part;protein complex		Acetylation;Activator;Alternativesplicing;Completeproteome;Directproteinsequencing;Nucleus;Proteomicsidentification;Referenceproteome;Transcription;Transcriptionregulation	1	0	0.905811	>tr|A0A087WYL7|A0A087WYL7_HUMAN Isoform of O75586, Mediator of RNA polymerase II transcription subunit 6 OS=Homo sapiens (Human) OX=9606 GN=MED6 PE=1 SV=1;>tr|G3V4A5|G3V4A5_HUMAN Isoform of O75586, Mediator of RNA polymerase II transcription subunit 6 OS=Homo sapiens (Human) OX=9606 GN=MED6 PE=1 SV=1;>sp|O75586|MED6_HUMAN Mediator of RNA polymerase II transcription subunit 6 OS=Homo sapiens (Huma…
P17096	P17096	HMGA1	High mobility group protein HMG-I/HMG-Y	HMGA1_HUMAN	0.000835414	-0.877777	+	5.31309e-05	-1.84036	+	0.00779618	-1.07724	+	0.179292	-0.114651		0	+	aging;base-excision repair;biological regulation;biosynthetic process;cell aging;cellular biosynthetic process;cellular component assembly;cellular component assembly at cellular level;cellular component disassembly;cellular component disassembly at cellular level;cellular component organization;cellular component organization at cellular level;cellular component organization or biogenesis;cellul…	5'-deoxyribose-5-phosphate lyase activity;AT DNA binding;binding;carbon-oxygen lyase activity;catalytic activity;DNA binding;DNA-(apurinic or apyrimidinic site) lyase activity;enzyme binding;hormone receptor binding;ligand-dependent nuclear receptor transcription coactivator activity;lyase activity;nuclear hormone receptor binding;nucleic acid binding;peroxisome proliferator activated receptor bi…	adherens junction;anchoring junction;cell junction;cell part;cell-substrate adherens junction;cell-substrate junction;chromatin;chromosomal part;cytoplasmic part;cytosol;focal adhesion;heterochromatin;intracellular membrane-bounded organelle;intracellular organelle;intracellular organelle part;intracellular part;macromolecular complex;membrane-bounded organelle;nuclear part;nucleoplasm;nucleoplas…		3D-structure;Acetylation;Alternativesplicing;Chromosomalrearrangement;Chromosome;Completeproteome;Directproteinsequencing;DNA-binding;Host-virusinteraction;Methylation;Nucleus;Phosphoprotein;Referenceproteome;Repeat;Transcription;Transcriptionregulation	5	0	1.07375	>sp|P17096|HMGA1_HUMAN High mobility group protein HMG-I/HMG-Y OS=Homo sapiens (Human) OX=9606 GN=HMGA1 PE=1 SV=3
A0A0C4DG02;Q9Y6K1;Q9Y6K1-2	A0A0C4DG02;Q9Y6K1;Q9Y6K1-2	DNMT3A	Isoform of Q9Y6K1, DNA (cytosine-5-)-methyltransferase;DNA (cytosine-5)-methyltransferase 3A;Isoform of Q9Y6K1, Isoform 2 of DNA (cytosine-5)-methyltransferase 3A	A0A0C4DG02_HUMAN;DNM3A_HUMAN;DNM3A-2_HUMAN	0.00377876	-0.801351	+	5.87002e-05	-1.75141	+	0.00545646	-1.07662	+	0.50042	-0.126561		0	+	amine metabolic process;biological regulation;C-5 methylation of cytosine;carboxylic acid metabolic process;cellular amine metabolic process;cellular amino acid metabolic process;cellular aromatic compound metabolic process;cellular component organization;cellular component organization at cellular level;cellular component organization or biogenesis;cellular component organization or biogenesis a…	binding;catalytic activity;cation binding;chromatin binding;DNA (cytosine-5-)-methyltransferase activity;DNA (cytosine-5-)-methyltransferase activity, acting on CpG substrates;DNA binding;DNA-methyltransferase activity;identical protein binding;ion binding;metal ion binding;methyltransferase activity;nucleic acid binding;protein binding;S-adenosylmethionine-dependent methyltransferase activity;se…	cell part;chromatin;chromosomal part;chromosome;chromosome, centromeric region;cytoplasm;euchromatin;heterochromatin;intracellular membrane-bounded organelle;intracellular non-membrane-bounded organelle;intracellular organelle;intracellular organelle part;intracellular part;membrane-bounded organelle;non-membrane-bounded organelle;nuclear chromatin;nuclear chromosome part;nuclear heterochromatin;…	Cysteine and methionine metabolism	3D-structure;Alternativepromoterusage;Alternativesplicing;Chromatinregulator;Completeproteome;Cytoplasm;Diseasemutation;DNA-binding;Mentalretardation;Metal-binding;Methyltransferase;Nucleus;Phosphoprotein;Polymorphism;Proteomicsidentification;Referenceproteome;Repressor;S-adenosyl-L-methionine;Transferase;Ublconjugation;Zinc;Zinc-finger	14	0	1.04225	>tr|A0A0C4DG02|A0A0C4DG02_HUMAN Isoform of Q9Y6K1, DNA (cytosine-5-)-methyltransferase OS=Homo sapiens (Human) OX=9606 GN=DNMT3A PE=1 SV=1;>sp|Q9Y6K1|DNM3A_HUMAN DNA (cytosine-5)-methyltransferase 3A OS=Homo sapiens (Human) OX=9606 GN=DNMT3A PE=1 SV=4;>sp|Q9Y6K1-2|DNM3A-2_HUMAN Isoform of Q9Y6K1, Isoform 2 of DNA (cytosine-5)-methyltransferase 3A OS=Homo sapiens (Human) OX=9606 GN=DNMT3A PE=1 SV=4
P11388;P11388-2;P11388-3;P11388-4	P11388;P11388-2;P11388-3;P11388-4	TOP2A	DNA topoisomerase 2-alpha;Isoform of P11388, Isoform 2 of DNA topoisomerase 2-alpha;Isoform of P11388, Isoform 3 of DNA topoisomerase 2-alpha;Isoform of P11388, Isoform 4 of DNA topoisomerase 2-alpha	TOP2A_HUMAN;TOP2A-2_HUMAN;TOP2A-3_HUMAN;TOP2A-4_HUMAN	0.0513417	-0.507765		0.000222222	-1.52885	+	0.0169548	-1.07368	+	0.55091	-0.0525928		5.2356e-06	+	apoptotic chromosome condensation;biological regulation;cell cycle;cell cycle process;cell differentiation;cell division;cellular component organization;cellular component organization at cellular level;cellular component organization or biogenesis;cellular component organization or biogenesis at cellular level;cellular developmental process;cellular macromolecule metabolic process;cellular metab…	adenyl nucleotide binding;adenyl ribonucleotide binding;ATP binding;ATPase activity;ATPase activity, coupled;binding;catalytic activity;cation binding;chromatin binding;DNA bending activity;DNA binding;DNA topoisomerase (ATP-hydrolyzing) activity;DNA topoisomerase activity;DNA-dependent ATPase activity;drug binding;enzyme binding;histone deacetylase binding;hydrolase activity;hydrolase activity, …	cell part;chromosome;condensed chromosome;cytoplasm;DNA topoisomerase complex (ATP-hydrolyzing);intracellular membrane-bounded organelle;intracellular non-membrane-bounded organelle;intracellular organelle;intracellular organelle part;intracellular part;macromolecular complex;membrane-bounded organelle;non-membrane-bounded organelle;nuclear part;nucleolus;nucleoplasm;nucleus;organelle;organelle p…		3D-structure;Acetylation;Alternativesplicing;ATP-binding;Biologicalrhythms;Completeproteome;Cytoplasm;Directproteinsequencing;DNA-binding;Isomerase;Magnesium;Metal-binding;Nucleotide-binding;Nucleus;Phosphoprotein;Polymorphism;Referenceproteome;Topoisomerase	5	0	0.975951	>sp|P11388|TOP2A_HUMAN DNA topoisomerase 2-alpha OS=Homo sapiens (Human) OX=9606 GN=TOP2A PE=1 SV=3;>sp|P11388-2|TOP2A-2_HUMAN Isoform of P11388, Isoform 2 of DNA topoisomerase 2-alpha OS=Homo sapiens (Human) OX=9606 GN=TOP2A PE=1 SV=3;>sp|P11388-3|TOP2A-3_HUMAN Isoform of P11388, Isoform 3 of DNA topoisomerase 2-alpha OS=Homo sapiens (Human) OX=9606 GN=TOP2A PE=1 SV=3;>sp|P11388-4|TOP2A-4_HUMAN …
Q9ULM3	Q9ULM3	YEATS2	YEATS domain-containing protein 2	YETS2_HUMAN	0.0602599	-0.246031		4.67446e-05	-1.21439	+	0.004	-1.06779	+	0.373257	-0.0994297		0	+	biological regulation;cellular component organization;cellular component organization at cellular level;cellular component organization or biogenesis;cellular component organization or biogenesis at cellular level;cellular macromolecule metabolic process;cellular metabolic process;cellular process;cellular protein metabolic process;chromatin modification;chromatin organization;chromosome organiza…	binding;protein binding;TBP-class protein binding;transcription factor binding	Ada2/Gcn5/Ada3 transcription activator complex;cell part;cytoskeletal part;histone acetyltransferase complex;intracellular non-membrane-bounded organelle;intracellular organelle;intracellular organelle part;intracellular part;macromolecular complex;mitotic spindle;non-membrane-bounded organelle;nuclear part;nucleoplasm part;organelle;organelle part;protein complex;spindle		Coiledcoil;Completeproteome;Nucleus;Phosphoprotein;Polymorphism;Referenceproteome	1	0	1.00783	>sp|Q9ULM3|YETS2_HUMAN YEATS domain-containing protein 2 OS=Homo sapiens (Human) OX=9606 GN=YEATS2 PE=1 SV=2
A0A1W2PP71;A0A1W2PQ65;A0A1W2PQL2;A0A1W2PS30;A0A1X7SBW1;C9JTB6;Q96MP8;Q96MP8-2	A0A1W2PP71;A0A1W2PQ65;A0A1W2PQL2;A0A1W2PS30;A0A1X7SBW1;C9JTB6;Q96MP8;Q96MP8-2	KCTD7	Isoform of Q96MP8, BTB domain-containing protein;Isoform of Q96MP8, BTB domain-containing protein (Fragment);Isoform of Q96MP8, BTB domain-containing protein;Isoform of Q96MP8, BTB domain-containing protein;Isoform of Q96MP8, BTB domain-containing protein;Isoform of Q96MP8, BTB domain-containing protein (Fragment);BTB/POZ domain-containing protein KCTD7;Isoform of Q96MP8, Isoform 2 of BTB/POZ dom…	A0A1W2PP71_HUMAN;A0A1W2PQ65_HUMAN;A0A1W2PQL2_HUMAN;A0A1W2PS30_HUMAN;A0A1X7SBW1_HUMAN;C9JTB6_HUMAN;KCTD7_HUMAN;KCTD7-2_HUMAN	0.000236136	1.35307	+	0.486244	0.182899		0.0045	-1.05998	+	0.774139	0.110195		2.11946e-05	+	cellular component assembly;cellular component organization;cellular component organization or biogenesis;macromolecular complex assembly;macromolecular complex subunit organization;protein complex assembly;protein complex subunit organization;protein homooligomerization;protein oligomerization		cell part;cytoplasmic part;cytosol;intracellular part;membrane;plasma membrane		Alternativesplicing;Cellmembrane;Completeproteome;Cytoplasm;Diseasemutation;Epilepsy;Membrane;Neurodegeneration;Neuronalceroidlipofuscinosis;Referenceproteome	1	0	0.986733	>tr|A0A1W2PP71|A0A1W2PP71_HUMAN Isoform of Q96MP8, BTB domain-containing protein OS=Homo sapiens (Human) OX=9606 GN=KCTD7 PE=1 SV=1;>tr|A0A1W2PQ65|A0A1W2PQ65_HUMAN Isoform of Q96MP8, BTB domain-containing protein (Fragment) OS=Homo sapiens (Human) OX=9606 GN=KCTD7 PE=1 SV=1;>tr|A0A1W2PQL2|A0A1W2PQL2_HUMAN Isoform of Q96MP8, BTB domain-containing protein OS=Homo sapiens (Human) OX=9606 GN=KCTD7 PE…
Q9H871	Q9H871	RMND5A	E3 ubiquitin-protein transferase RMND5A	RMD5A_HUMAN	0.00785377	0.688948	+	0.000945766	-1.65825	+	0.00933829	-1.05917	+	0.00807149	1.28803	+	3.38229e-05	+					Acetylation;Alternativesplicing;Completeproteome;Referenceproteome	1	0	0.933825	>sp|Q9H871|RMD5A_HUMAN E3 ubiquitin-protein transferase RMND5A OS=Homo sapiens (Human) OX=9606 GN=RMND5A PE=1 SV=1
P35251;P35251-2	P35251;P35251-2	RFC1	Replication factor C subunit 1;Isoform of P35251, Isoform 2 of Replication factor C subunit 1	RFC1_HUMAN;RFC1-2_HUMAN	0.0457397	-0.492282	+	0.00547319	-0.748361	+	0.00535673	-1.05656	+	0.0154598	-0.800477	+	9.25926e-06	+	anatomical structure homeostasis;base-excision repair;biological regulation;biosynthetic process;cell cycle;cellular biosynthetic process;cellular component organization;cellular component organization at cellular level;cellular component organization or biogenesis;cellular component organization or biogenesis at cellular level;cellular macromolecule biosynthetic process;cellular macromolecule me…	adenyl nucleotide binding;adenyl ribonucleotide binding;ATP binding;ATPase activity;ATPase activity, coupled;binding;catalytic activity;DNA binding;DNA clamp loader activity;DNA-dependent ATPase activity;double-stranded DNA binding;enzyme activator activity;enzyme regulator activity;hydrolase activity;hydrolase activity, acting on acid anhydrides;hydrolase activity, acting on acid anhydrides, in …	cell junction;cell part;chromosomal part;cytoplasmic part;DNA replication factor C complex;extracellular membrane-bounded organelle;extracellular organelle;extracellular region part;extracellular vesicular exosome;Golgi apparatus;intracellular membrane-bounded organelle;intracellular non-membrane-bounded organelle;intracellular organelle;intracellular organelle part;intracellular part;macromolecu…	DNA replication;Mismatch repair;Nucleotide excision repair	3D-structure;Activator;Alternativesplicing;ATP-binding;Completeproteome;Directproteinsequencing;DNA-binding;DNAreplication;Nucleotide-binding;Nucleus;Phosphoprotein;Polymorphism;Referenceproteome;Transcription;Transcriptionregulation	1	0	0.985087	>sp|P35251|RFC1_HUMAN Replication factor C subunit 1 OS=Homo sapiens (Human) OX=9606 GN=RFC1 PE=1 SV=4;>sp|P35251-2|RFC1-2_HUMAN Isoform of P35251, Isoform 2 of Replication factor C subunit 1 OS=Homo sapiens (Human) OX=9606 GN=RFC1 PE=1 SV=4
P30990	P30990	NTS	Neurotensin/neuromedin N	NEUT_HUMAN	0.203873	-0.272775		0.0115215	-1.14883	+	0.0203063	-1.05058	+	0.677082	-0.174524		0.000605951	+	biological regulation;cellular process;cellular response to stimulus;circulatory system process;multicellular organismal process;regulation of anatomical structure size;regulation of biological process;regulation of biological quality;regulation of blood vessel size;regulation of cellular process;regulation of tube size;response to stimulus;signal transduction;system process;vascular process in c…		cell part;cytoplasmic membrane-bounded vesicle;cytoplasmic part;cytoplasmic vesicle;extracellular region;intracellular membrane-bounded organelle;intracellular organelle;intracellular part;membrane-bounded organelle;membrane-bounded vesicle;organelle;transport vesicle;vesicle	Neuroactive ligand-receptor interaction	3D-structure;Cleavageonpairofbasicresidues;Completeproteome;Cytoplasmicvesicle;Pyrrolidonecarboxylicacid;Referenceproteome;Secreted;Signal;Vasoactive	2	0	1.03509	>sp|P30990|NEUT_HUMAN Neurotensin/neuromedin N OS=Homo sapiens (Human) OX=9606 GN=NTS PE=1 SV=2
A0A3B3IUD2;Q9BUK6;Q9BUK6-2;Q9BUK6-3;Q9BUK6-5;Q9BUK6-7	A0A3B3IUD2;Q9BUK6;Q9BUK6-2;Q9BUK6-3;Q9BUK6-5;Q9BUK6-7	MSTO1	Isoform of Q9BUK6, Protein misato homolog 1;Protein misato homolog 1;Isoform of Q9BUK6, Isoform 2 of Protein misato homolog 1;Isoform of Q9BUK6, Isoform 3 of Protein misato homolog 1;Isoform of Q9BUK6, Isoform 5 of Protein misato homolog 1;Isoform of Q9BUK6, Isoform 7 of Protein misato homolog 1	A0A3B3IUD2_HUMAN;MSTO1_HUMAN;MSTO1-2_HUMAN;MSTO1-3_HUMAN;MSTO1-5_HUMAN;MSTO1-7_HUMAN	0.0859892	0.34049		0.000564731	-1.92207	+	0.0333173	-1.04991	+	0.000740088	1.21265	+	2.11844e-05	+	cellular component organization;cellular component organization at cellular level;cellular component organization or biogenesis;cellular component organization or biogenesis at cellular level;cellular localization;cellular process;localization;mitochondrion distribution;mitochondrion localization;mitochondrion organization;organelle localization;organelle organization	catalytic activity;GTPase activity;hydrolase activity;hydrolase activity, acting on acid anhydrides;hydrolase activity, acting on acid anhydrides, in phosphorus-containing anhydrides;nucleoside-triphosphatase activity;pyrophosphatase activity	cell part;cytoplasm;cytoplasmic part;intracellular organelle part;intracellular part;membrane;mitochondrial membrane;mitochondrial outer membrane;mitochondrial part;organelle membrane;organelle outer membrane;organelle part;outer membrane		Alternativesplicing;Completeproteome;Membrane;Mitochondrion;Mitochondrionoutermembrane;Phosphoprotein;Polymorphism;Referenceproteome	1	0	0.962781	>tr|A0A3B3IUD2|A0A3B3IUD2_HUMAN Isoform of Q9BUK6, Protein misato homolog 1 OS=Homo sapiens (Human) OX=9606 GN=MSTO1 PE=1 SV=1;>sp|Q9BUK6|MSTO1_HUMAN Protein misato homolog 1 OS=Homo sapiens (Human) OX=9606 GN=MSTO1 PE=1 SV=1;>sp|Q9BUK6-2|MSTO1-2_HUMAN Isoform of Q9BUK6, Isoform 2 of Protein misato homolog 1 OS=Homo sapiens (Human) OX=9606 GN=MSTO1 PE=1 SV=1;>sp|Q9BUK6-3|MSTO1-3_HUMAN Isoform of …
Q9H1J7	Q9H1J7	WNT5B	Protein Wnt-5b	WNT5B_HUMAN	0.915862	0.0236488		0.00443776	-0.975597	+	0.0111156	-1.04567	+	0.860051	-0.0464199		0.000124593	+	anatomical structure development;biological regulation;cell communication;cell development;cell differentiation;cell fate commitment;cell surface receptor linked signaling pathway;cellular developmental process;cellular process;cellular response to chemical stimulus;cellular response to external stimulus;cellular response to extracellular stimulus;cellular response to nutrient;cellular response t…	binding;frizzled binding;G-protein-coupled receptor binding;protein binding;receptor binding	cell part;cell surface;cytoplasmic part;endoplasmic reticulum lumen;endoplasmic reticulum part;extracellular matrix;extracellular membrane-bounded organelle;extracellular organelle;extracellular region;extracellular region part;extracellular space;extracellular vesicular exosome;Golgi apparatus part;Golgi lumen;intracellular organelle lumen;intracellular organelle part;intracellular part;membrane…	Basal cell carcinoma;Hedgehog signaling pathway;Melanogenesis;Pathways in cancer;Wnt signaling pathway	Completeproteome;Developmentalprotein;Disulfidebond;Extracellularmatrix;Glycoprotein;Lipoprotein;Referenceproteome;Secreted;Signal;Wntsignalingpathway	4	0	1.01601	>sp|Q9H1J7|WNT5B_HUMAN Protein Wnt-5b OS=Homo sapiens (Human) OX=9606 GN=WNT5B PE=2 SV=2
Q6Y288	Q6Y288	B3GLCT	Beta-1,3-glucosyltransferase	B3GLT_HUMAN	0.0292754	0.393934	+	0.0113077	-0.687562	+	0.0096545	-1.04039	+	0.824784	0.0411057		0.000160615	+	alcohol metabolic process;carbohydrate metabolic process;cellular carbohydrate metabolic process;cellular macromolecule metabolic process;cellular metabolic process;cellular process;cellular protein metabolic process;fucose metabolic process;glycosylation;hexose metabolic process;macromolecule glycosylation;macromolecule metabolic process;macromolecule modification;metabolic process;monosaccharid…	catalytic activity;transferase activity;transferase activity, transferring glycosyl groups	cell part;cytoplasmic part;endoplasmic reticulum membrane;endoplasmic reticulum part;integral to membrane;intracellular organelle part;intracellular part;intrinsic to membrane;membrane;membrane part;organelle membrane;organelle part	Other types of O-glycan biosynthesis	Carbohydratemetabolism;Completeproteome;Congenitaldisorderofglycosylation;Endoplasmicreticulum;Fucosemetabolism;Glycoprotein;Glycosyltransferase;Membrane;Polymorphism;Referenceproteome;Signal-anchor;Transferase;Transmembrane;Transmembranehelix	3	0	1.00421	>sp|Q6Y288|B3GLT_HUMAN Beta-1,3-glucosyltransferase OS=Homo sapiens (Human) OX=9606 GN=B3GLCT PE=1 SV=2
Q13242	Q13242	SRSF9	Serine/arginine-rich splicing factor 9	SRSF9_HUMAN	0.00733896	-0.345101	+	4.79452e-05	-1.24616	+	0.00463636	-1.03296	+	0.00803425	-0.131905	+	0	+	biological regulation;biosynthetic process;cellular biosynthetic process;cellular component assembly;cellular component assembly at cellular level;cellular component organization;cellular component organization at cellular level;cellular component organization or biogenesis;cellular component organization or biogenesis at cellular level;cellular macromolecular complex assembly;cellular macromolec…	binding;nucleotide binding	cell part;intracellular non-membrane-bounded organelle;intracellular organelle;intracellular organelle part;intracellular part;non-membrane-bounded organelle;nuclear part;nucleolus;nucleoplasm;organelle;organelle part	Spliceosome	Completeproteome;mRNAprocessing;mRNAsplicing;Nucleus;Phosphoprotein;Referenceproteome;Repeat;Repressor;RNA-binding	11	0	1.06641	>sp|Q13242|SRSF9_HUMAN Serine/arginine-rich splicing factor 9 OS=Homo sapiens (Human) OX=9606 GN=SRSF9 PE=1 SV=1
C9J470;E9PHA2;Q15003	C9J470;E9PHA2;Q15003	NCAPH	Isoform of Q15003, Condensin complex subunit 2 (Fragment);Isoform of Q15003, Condensin complex subunit 2;Condensin complex subunit 2	C9J470_HUMAN;E9PHA2_HUMAN;CND2_HUMAN	0.0428614	-0.388715	+	0.000311551	-1.75331	+	0.0117716	-1.032	+	0.18414	0.332598		7.75194e-06	+	cell cycle;cell cycle process;cell division;cellular component organization;cellular component organization at cellular level;cellular component organization or biogenesis;cellular component organization or biogenesis at cellular level;cellular macromolecule metabolic process;cellular metabolic process;cellular nitrogen compound metabolic process;cellular process;chromosome condensation;chromosom…		cell part;chromosomal part;condensin complex;cytoplasm;cytoplasmic part;cytosol;intracellular membrane-bounded organelle;intracellular organelle;intracellular organelle part;intracellular part;macromolecular complex;membrane;membrane-bounded organelle;nucleus;organelle;organelle part;protein complex	Cell cycle - yeast	Acetylation;Alternativesplicing;Cellcycle;Celldivision;Chromosome;Completeproteome;Cytoplasm;DNAcondensation;Mitosis;Nucleus;Phosphoprotein;Polymorphism;Proteomicsidentification;Referenceproteome	1	0	0.936369	>tr|C9J470|C9J470_HUMAN Isoform of Q15003, Condensin complex subunit 2 (Fragment) OS=Homo sapiens (Human) OX=9606 GN=NCAPH PE=1 SV=8;>tr|E9PHA2|E9PHA2_HUMAN Isoform of Q15003, Condensin complex subunit 2 OS=Homo sapiens (Human) OX=9606 GN=NCAPH PE=1 SV=1;>sp|Q15003|CND2_HUMAN Condensin complex subunit 2 OS=Homo sapiens (Human) OX=9606 GN=NCAPH PE=1 SV=3
F5GWF8;F5H6I7;Q6DD88	F5GWF8;F5H6I7;Q6DD88	ATL3	Isoform of Q6DD88, GB1/RHD3-type G domain-containing protein (Fragment);Isoform of Q6DD88, GB1/RHD3-type G domain-containing protein;Atlastin-3	F5GWF8_HUMAN;F5H6I7_HUMAN;ATLA3_HUMAN	0.02102	0.542745	+	0.00190709	-1.08547	+	0.0118667	-1.03113	+	0.0184831	0.597078	+	0.000124502	+	cellular component assembly;cellular component organization;cellular component organization at cellular level;cellular component organization or biogenesis;cellular component organization or biogenesis at cellular level;cellular process;endoplasmic reticulum organization;Golgi organization;macromolecular complex assembly;macromolecular complex subunit organization;metabolic process;organelle orga…	binding;catalytic activity;GTP binding;GTPase activity;guanyl nucleotide binding;guanyl ribonucleotide binding;hydrolase activity;hydrolase activity, acting on acid anhydrides;hydrolase activity, acting on acid anhydrides, in phosphorus-containing anhydrides;identical protein binding;nucleoside-triphosphatase activity;nucleotide binding;protein binding;purine nucleotide binding;purine ribonucleos…	cell part;cytoplasmic part;endoplasmic reticulum;endoplasmic reticulum membrane;endoplasmic reticulum part;integral to membrane;intracellular membrane-bounded organelle;intracellular organelle;intracellular organelle part;intracellular part;intrinsic to membrane;membrane;membrane part;membrane-bounded organelle;organelle;organelle membrane;organelle part		Acetylation;Coiledcoil;Completeproteome;Diseasemutation;Endoplasmicreticulum;GTP-binding;Hydrolase;Membrane;Neuropathy;Nucleotide-binding;Phosphoprotein;Proteomicsidentification;Referenceproteome;Transmembrane;Transmembranehelix	2	0	1.01403	>tr|F5GWF8|F5GWF8_HUMAN Isoform of Q6DD88, GB1/RHD3-type G domain-containing protein (Fragment) OS=Homo sapiens (Human) OX=9606 GN=ATL3 PE=1 SV=1;>tr|F5H6I7|F5H6I7_HUMAN Isoform of Q6DD88, GB1/RHD3-type G domain-containing protein OS=Homo sapiens (Human) OX=9606 GN=ATL3 PE=1 SV=1;>sp|Q6DD88|ATLA3_HUMAN Atlastin-3 OS=Homo sapiens (Human) OX=9606 GN=ATL3 PE=1 SV=1
J3KTA1;Q96IG2;Q96IG2-2	J3KTA1;Q96IG2;Q96IG2-2	FBXL20	Isoform of Q96IG2, F-box domain-containing protein;F-box/LRR-repeat protein 20;Isoform of Q96IG2, Isoform 2 of F-box/LRR-repeat protein 20	J3KTA1_HUMAN;FXL20_HUMAN;FXL20-2_HUMAN	0.691915	0.091778		0.0072078	-1.15675	+	0.0457186	-1.02986	+	0.066247	0.218669		0.000854312	+	behavior;behavioral defense response;behavioral fear response;defense response;fear response;multicellular organismal process;multicellular organismal response to stress;response to stimulus;response to stress		cell part;cytoplasm;intracellular part		Alternativesplicing;Completeproteome;Cytoplasm;Leucine-richrepeat;Phosphoprotein;Proteomicsidentification;Referenceproteome;Repeat;Ublconjugationpathway	1	0	0.971516	>tr|J3KTA1|J3KTA1_HUMAN Isoform of Q96IG2, F-box domain-containing protein OS=Homo sapiens (Human) OX=9606 GN=FBXL20 PE=1 SV=1;>sp|Q96IG2|FXL20_HUMAN F-box/LRR-repeat protein 20 OS=Homo sapiens (Human) OX=9606 GN=FBXL20 PE=1 SV=2;>sp|Q96IG2-2|FXL20-2_HUMAN Isoform of Q96IG2, Isoform 2 of F-box/LRR-repeat protein 20 OS=Homo sapiens (Human) OX=9606 GN=FBXL20 PE=1 SV=2
H0Y6H9;H3BLX4;Q96JM2;Q96JM2-2;Q96JM2-3	H0Y6H9;H3BLX4;Q96JM2;Q96JM2-2;Q96JM2-3	ZNF462	Isoform of Q96JM2, Zinc finger protein 462 (Fragment);Isoform of Q96JM2, Zinc finger protein 462 (Fragment);Zinc finger protein 462;Isoform of Q96JM2, Isoform 2 of Zinc finger protein 462;Isoform of Q96JM2, Isoform 3 of Zinc finger protein 462	H0Y6H9_HUMAN;H3BLX4_HUMAN;ZN462_HUMAN;ZN462-2_HUMAN;ZN462-3_HUMAN	0.0158737	-0.644334	+	6.09756e-05	-1.68185	+	0.00498859	-1.02804	+	0.980261	0.00947361		0	+	biological regulation;biosynthetic process;cellular biosynthetic process;cellular component organization;cellular component organization at cellular level;cellular component organization or biogenesis;cellular component organization or biogenesis at cellular level;cellular macromolecule biosynthetic process;cellular macromolecule metabolic process;cellular metabolic process;cellular nitrogen comp…	binding;cation binding;DNA binding;ion binding;metal ion binding;nucleic acid binding	cell part;intracellular membrane-bounded organelle;intracellular organelle;intracellular part;membrane-bounded organelle;nucleus;organelle		3D-structure;Alternativesplicing;Completeproteome;DNA-binding;Glycoprotein;Metal-binding;Nucleus;Phosphoprotein;Polymorphism;Proteomicsidentification;Referenceproteome;Repeat;Transcription;Transcriptionregulation;Zinc;Zinc-finger	1	0	1.0021	>tr|H0Y6H9|H0Y6H9_HUMAN Isoform of Q96JM2, Zinc finger protein 462 (Fragment) OS=Homo sapiens (Human) OX=9606 GN=ZNF462 PE=1 SV=1;>tr|H3BLX4|H3BLX4_HUMAN Isoform of Q96JM2, Zinc finger protein 462 (Fragment) OS=Homo sapiens (Human) OX=9606 GN=ZNF462 PE=1 SV=1;>sp|Q96JM2|ZN462_HUMAN Zinc finger protein 462 OS=Homo sapiens (Human) OX=9606 GN=ZNF462 PE=1 SV=3;>sp|Q96JM2-2|ZN462-2_HUMAN Isoform of Q9…
A0A669KAW1;Q9BYC5	A0A669KAW1;Q9BYC5	FUT8	Isoform of Q9BYC5, GT23 domain-containing protein;Alpha-(1,6)-fucosyltransferase	A0A669KAW1_HUMAN;FUT8_HUMAN	0.323202	-0.173969		0	-1.69815	+	0.00459574	-1.02746	+	0.012849	0.496717	+	0	+	alcohol catabolic process;alcohol metabolic process;biological regulation;biosynthetic process;carbohydrate biosynthetic process;carbohydrate catabolic process;carbohydrate metabolic process;catabolic process;cell migration;cell motility;cell surface receptor linked signaling pathway;cellular carbohydrate catabolic process;cellular carbohydrate metabolic process;cellular component movement;cellul…	alpha(1,6)-fucosyltransferase activity;catalytic activity;fucosyltransferase activity;glycoprotein 6-alpha-L-fucosyltransferase activity;transferase activity;transferase activity, transferring glycosyl groups;transferase activity, transferring hexosyl groups	cell part;cytoplasm;cytoplasmic part;extracellular membrane-bounded organelle;extracellular organelle;extracellular region part;extracellular vesicular exosome;Golgi apparatus;Golgi apparatus part;Golgi cisterna membrane;Golgi membrane;integral to membrane;intracellular membrane-bounded organelle;intracellular organelle;intracellular organelle part;intracellular part;intrinsic to membrane;membran…	Glycosaminoglycan biosynthesis - keratan sulfate;N-Glycan biosynthesis;Various types of N-glycan biosynthesis	3D-structure;Alternativesplicing;Completeproteome;Disulfidebond;Glycosyltransferase;Golgiapparatus;Membrane;Phosphoprotein;Polymorphism;Referenceproteome;SH3-binding;SH3domain;Signal-anchor;Transferase;Transmembrane;Transmembranehelix	2	0	1.02199	>tr|A0A669KAW1|A0A669KAW1_HUMAN Isoform of Q9BYC5, GT23 domain-containing protein OS=Homo sapiens (Human) OX=9606 GN=FUT8 PE=1 SV=1;>sp|Q9BYC5|FUT8_HUMAN Alpha-(1,6)-fucosyltransferase OS=Homo sapiens (Human) OX=9606 GN=FUT8 PE=1 SV=2
C9JSK0;K7EJU3;K7EN86;Q13432;Q13432-2	C9JSK0;K7EJU3;K7EN86;Q13432;Q13432-2	UNC119	Isoform of Q13432, Protein unc-119 homolog A (Fragment);Isoform of Q13432, Protein unc-119 homolog A;Isoform of Q13432, Protein unc-119 homolog A;Protein unc-119 homolog A;Isoform of Q13432, Isoform B of Protein unc-119 homolog A	C9JSK0_HUMAN;K7EJU3_HUMAN;K7EN86_HUMAN;U119A_HUMAN;U119A-2_HUMAN	0.605394	0.175007		0.000958333	-1.20866	+	0.0118409	-1.02715	+	0.287779	0.356526		0.000397602	+	biological regulation;cell communication;cell-cell signaling;cellular component organization;cellular component organization or biogenesis;cellular membrane organization;cellular process;cellular response to stimulus;detection of abiotic stimulus;detection of external stimulus;detection of light stimulus;detection of stimulus;endocytosis;establishment of localization;establishment of protein loca…	binding;lipid binding	cell part;centrosome;cytoplasmic part;cytoskeletal part;cytosol;extracellular region part;intercellular bridge;intracellular non-membrane-bounded organelle;intracellular organelle;intracellular organelle part;intracellular part;microtubule organizing center;non-membrane-bounded organelle;organelle;organelle part;spindle midzone;spindle pole		3D-structure;Alternativesplicing;Completeproteome;Cone-roddystrophy;Cytoplasm;Cytoskeleton;Diseasemutation;Endocytosis;Lipid-binding;Phosphoprotein;Proteintransport;Proteomicsidentification;Referenceproteome;Sensorytransduction;Transport;Vision	1	0	0.993415	>tr|C9JSK0|C9JSK0_HUMAN Isoform of Q13432, Protein unc-119 homolog A (Fragment) OS=Homo sapiens (Human) OX=9606 GN=UNC119 PE=1 SV=1;>tr|K7EJU3|K7EJU3_HUMAN Isoform of Q13432, Protein unc-119 homolog A OS=Homo sapiens (Human) OX=9606 GN=UNC119 PE=1 SV=1;>tr|K7EN86|K7EN86_HUMAN Isoform of Q13432, Protein unc-119 homolog A OS=Homo sapiens (Human) OX=9606 GN=UNC119 PE=1 SV=1;>sp|Q13432|U119A_HUMAN Pr…
Q9UBD5;Q9UBD5-2	Q9UBD5;Q9UBD5-2	ORC3	Origin recognition complex subunit 3;Isoform of Q9UBD5, Isoform 2 of Origin recognition complex subunit 3	ORC3_HUMAN;ORC3-2_HUMAN	0.180591	0.327763		0.00106606	-1.00176	+	0.0133434	-1.02633	+	0.0870487	0.303199		0.000169209	+	biosynthetic process;cell cycle;cell cycle process;cell proliferation;cellular biosynthetic process;cellular macromolecule biosynthetic process;cellular macromolecule metabolic process;cellular metabolic process;cellular nitrogen compound metabolic process;cellular process;DNA metabolic process;DNA replication;G1/S transition of mitotic cell cycle;macromolecule biosynthetic process;macromolecule …	binding;DNA binding;DNA replication origin binding;nucleic acid binding;sequence-specific DNA binding	cell part;chromosomal part;intracellular organelle part;intracellular part;macromolecular complex;nuclear chromosome part;nuclear origin of replication recognition complex;nuclear part;nucleoplasm;organelle part;origin recognition complex;protein complex	Cell cycle;Cell cycle - yeast;Meiosis - yeast	Alternativesplicing;Completeproteome;DNA-binding;DNAreplication;Nucleus;Phosphoprotein;Polymorphism;Referenceproteome	1	0	0.977491	>sp|Q9UBD5|ORC3_HUMAN Origin recognition complex subunit 3 OS=Homo sapiens (Human) OX=9606 GN=ORC3 PE=1 SV=1;>sp|Q9UBD5-2|ORC3-2_HUMAN Isoform of Q9UBD5, Isoform 2 of Origin recognition complex subunit 3 OS=Homo sapiens (Human) OX=9606 GN=ORC3 PE=1 SV=1
Q9BS18	Q9BS18	ANAPC13	Anaphase-promoting complex subunit 13	APC13_HUMAN	0.759322	-0.0715796		0.000445202	-1.42476	+	0.0137335	-1.02459	+	0.0851831	0.328594		2.29885e-05	+	cell cycle phase;cell cycle process;cell division;cellular component organization;cellular component organization at cellular level;cellular component organization or biogenesis;cellular component organization or biogenesis at cellular level;cellular macromolecule metabolic process;cellular metabolic process;cellular process;cellular protein metabolic process;macromolecule metabolic process;macro…		anaphase-promoting complex;cell part;cullin-RING ubiquitin ligase complex;intracellular organelle part;intracellular part;macromolecular complex;nuclear part;nuclear ubiquitin ligase complex;organelle part;protein complex;ubiquitin ligase complex	Cell cycle;Oocyte meiosis;Progesterone-mediated oocyte maturation;Ubiquitin mediated proteolysis	Cellcycle;Celldivision;Completeproteome;Mitosis;Nucleus;Referenceproteome;Ublconjugationpathway	1	0	1.00476	>sp|Q9BS18|APC13_HUMAN Anaphase-promoting complex subunit 13 OS=Homo sapiens (Human) OX=9606 GN=ANAPC13 PE=1 SV=1
F8VZY9;P05783	F8VZY9;P05783	KRT18	Isoform of P05783, IF rod domain-containing protein;Keratin, type I cytoskeletal 18	F8VZY9_HUMAN;K1C18_HUMAN	6.45161e-05	1.39662	+	0.000767372	-1.82978	+	0.0344417	-1.02391	+	0	2.20248	+	0	+	anatomical structure morphogenesis;biological regulation;cell cycle;cell surface receptor linked signaling pathway;cellular component organization;cellular component organization at cellular level;cellular component organization or biogenesis;cellular component organization or biogenesis at cellular level;cellular process;cellular response to chemical stimulus;cellular response to cytokine stimul…	binding;protein binding;scaffold protein binding;structural molecule activity	cell part;cell periphery;centriolar satellite;cytoplasm;cytoplasmic part;cytoskeletal part;extracellular membrane-bounded organelle;extracellular organelle;extracellular region part;extracellular vesicular exosome;intermediate filament;intracellular non-membrane-bounded organelle;intracellular organelle;intracellular organelle part;intracellular part;keratin filament;macromolecular complex;membra…		Acetylation;Cellcycle;Coiledcoil;Completeproteome;Cytoplasm;Directproteinsequencing;Diseasemutation;Glycoprotein;Host-virusinteraction;Intermediatefilament;Keratin;Nucleus;Phosphoprotein;Polymorphism;Proteomicsidentification;Referenceproteome	32	0	1.08569	>tr|F8VZY9|F8VZY9_HUMAN Isoform of P05783, IF rod domain-containing protein OS=Homo sapiens (Human) OX=9606 GN=KRT18 PE=1 SV=1;>sp|P05783|K1C18_HUMAN Keratin, type I cytoskeletal 18 OS=Homo sapiens (Human) OX=9606 GN=KRT18 PE=1 SV=2
Q9H9Z2	Q9H9Z2	LIN28A	Protein lin-28 homolog A	LN28A_HUMAN	0.000153392	-1.84072	+	0	-2.75645	+	0.00828527	-1.01948	+	0.726666	-0.103752		0	+	anatomical structure development;biological regulation;catabolic process;cell development;cellular catabolic process;cellular developmental process;cellular macromolecule catabolic process;cellular macromolecule metabolic process;cellular metabolic process;cellular nitrogen compound metabolic process;cellular process;cellular process involved in reproduction;developmental process;developmental pr…	binding;cation binding;DNA binding;ion binding;metal ion binding;miRNA binding;mRNA binding;nucleic acid binding;RNA binding;transition metal ion binding;zinc ion binding	cell part;cytoplasm;cytoplasmic mRNA processing body;cytoplasmic part;cytosol;intracellular membrane-bounded organelle;intracellular non-membrane-bounded organelle;intracellular organelle;intracellular organelle part;intracellular part;macromolecular complex;membrane-bounded organelle;non-membrane-bounded organelle;nuclear part;nucleolus;nucleus;organelle;organelle part;ribonucleoprotein complex;…		3D-structure;Acetylation;Completeproteome;Cytoplasm;Metal-binding;Nucleus;Phosphoprotein;Referenceproteome;Repeat;RNA-binding;RNA-mediatedgenesilencing;Zinc;Zinc-finger	10	0	1.05732	>sp|Q9H9Z2|LN28A_HUMAN Protein lin-28 homolog A OS=Homo sapiens (Human) OX=9606 GN=LIN28A PE=1 SV=1
P50479	P50479	PDLIM4	PDZ and LIM domain protein 4	PDLI4_HUMAN	0	3.24182	+	0.0318803	0.647924	+	0.0258242	-1.01669	+	0.000229665	1.57721	+	0	+		binding;cation binding;ion binding;metal ion binding;transition metal ion binding;zinc ion binding			3D-structure;Alternativesplicing;Completeproteome;LIMdomain;Metal-binding;Phosphoprotein;Polymorphism;Referenceproteome;Zinc	5	0	1.02171	>sp|P50479|PDLI4_HUMAN PDZ and LIM domain protein 4 OS=Homo sapiens (Human) OX=9606 GN=PDLIM4 PE=1 SV=2
P12643	P12643	BMP2	Bone morphogenetic protein 2	BMP2_HUMAN	0.00919548	-0.929256	+	0.000205212	-3.56437	+	0.0227199	-1.01663	+	0.0160989	1.61848	+	0	+	activation of MAPK activity;anatomical structure development;anatomical structure morphogenesis;anterior/posterior pattern specification;atrioventricular valve morphogenesis;biological regulation;biomineral tissue development;BMP signaling pathway;BMP signaling pathway involved in heart development;BMP signaling pathway involved in heart induction;bone mineralization;bone mineralization involved …	binding;BMP receptor binding;catalytic activity;cytokine activity;cytokine receptor binding;enzyme activator activity;enzyme regulator activity;oxidoreductase activity;oxidoreductase activity, acting on CH-OH group of donors;oxidoreductase activity, acting on the CH-OH group of donors, NAD or NADP as acceptor;phosphatase activator activity;phosphatase regulator activity;protein binding;protein di…	cell part;cell surface;extracellular region;extracellular region part;extracellular space	Basal cell carcinoma;Cytokine-cytokine receptor interaction;Hedgehog signaling pathway;Pathways in cancer;TGF-beta signaling pathway	3D-structure;Chondrogenesis;Cleavageonpairofbasicresidues;Completeproteome;Cytokine;Developmentalprotein;Differentiation;Disulfidebond;Glycoprotein;Growthfactor;Osteogenesis;Pharmaceutical;Polymorphism;Referenceproteome;Secreted;Signal	1	0	0.956584	>sp|P12643|BMP2_HUMAN Bone morphogenetic protein 2 OS=Homo sapiens (Human) OX=9606 GN=BMP2 PE=1 SV=1
Q01459	Q01459	CTBS	Di-N-acetylchitobiase	DIAC_HUMAN	0.000225989	1.34091	+	0.683145	0.101267		0.0103488	-1.01336	+	0.229829	0.226288		1.46138e-05	+	amine metabolic process;aminoglycan catabolic process;aminoglycan metabolic process;carbohydrate catabolic process;carbohydrate metabolic process;catabolic process;chitin catabolic process;chitin metabolic process;macromolecule catabolic process;macromolecule metabolic process;metabolic process;nitrogen compound metabolic process;oligosaccharide catabolic process;oligosaccharide metabolic process…	binding;carbohydrate binding;catalytic activity;chitin binding;chitinase activity;hydrolase activity;hydrolase activity, acting on glycosyl bonds;hydrolase activity, hydrolyzing O-glycosyl compounds;pattern binding;polysaccharide binding	cell part;cytoplasmic part;extracellular membrane-bounded organelle;extracellular organelle;extracellular region part;extracellular space;extracellular vesicular exosome;intracellular membrane-bounded organelle;intracellular organelle;intracellular part;lysosome;lytic vacuole;membrane-bounded organelle;membrane-bounded vesicle;organelle;vacuole;vesicle		Completeproteome;Glycoprotein;Glycosidase;Hydrolase;Lysosome;Polymorphism;Referenceproteome;Signal	1	0	1.00735	>sp|Q01459|DIAC_HUMAN Di-N-acetylchitobiase OS=Homo sapiens (Human) OX=9606 GN=CTBS PE=1 SV=1
A0A1W2PNX8;Q9H3U1;Q9H3U1-2;Q9H3U1-3	A0A1W2PNX8;Q9H3U1;Q9H3U1-2;Q9H3U1-3	UNC45A	Isoform of Q9H3U1, TPR_REGION domain-containing protein;Protein unc-45 homolog A;Isoform of Q9H3U1, Isoform 2 of Protein unc-45 homolog A;Isoform of Q9H3U1, Isoform 3 of Protein unc-45 homolog A	A0A1W2PNX8_HUMAN;UN45A_HUMAN;UN45A-2_HUMAN;UN45A-3_HUMAN	0.13681	0.484286		0.0266363	-0.555336	+	0.0204811	-1.01334	+	0.934666	0.0262842		0.00276078	+	anatomical structure development;cell differentiation;cellular developmental process;cellular macromolecule metabolic process;cellular metabolic process;cellular process;cellular protein metabolic process;chaperone-mediated protein folding;developmental process;macromolecule metabolic process;metabolic process;muscle organ development;muscle structure development;organ development;primary metabol…		cell part;cytoplasm;cytoplasmic part;Golgi apparatus;intracellular membrane-bounded organelle;intracellular organelle;intracellular organelle part;intracellular part;membrane-bounded organelle;nuclear part;nucleoplasm;organelle;organelle part;perinuclear region of cytoplasm		3D-structure;Acetylation;Alternativesplicing;Chaperone;Completeproteome;Cytoplasm;Developmentalprotein;Differentiation;Myogenesis;Nucleus;Phosphoprotein;Polymorphism;Referenceproteome;Repeat;TPRrepeat	1	0	0.794085	>tr|A0A1W2PNX8|A0A1W2PNX8_HUMAN Isoform of Q9H3U1, TPR_REGION domain-containing protein OS=Homo sapiens (Human) OX=9606 GN=UNC45A PE=1 SV=1;>sp|Q9H3U1|UN45A_HUMAN Protein unc-45 homolog A OS=Homo sapiens (Human) OX=9606 GN=UNC45A PE=1 SV=1;>sp|Q9H3U1-2|UN45A-2_HUMAN Isoform of Q9H3U1, Isoform 2 of Protein unc-45 homolog A OS=Homo sapiens (Human) OX=9606 GN=UNC45A PE=1 SV=1;>sp|Q9H3U1-3|UN45A-3_HU…
A0A0A0MRK1;E9PAV9;F8W895;Q5T3I0;Q5T3I0-3	A0A0A0MRK1;E9PAV9;F8W895;Q5T3I0;Q5T3I0-3	GPATCH4	Isoform of Q5T3I0, G-patch domain-containing protein;Isoform of Q5T3I0, G-patch domain-containing protein;Isoform of Q5T3I0, G-patch domain-containing protein (Fragment);G patch domain-containing protein 4;Isoform of Q5T3I0, Isoform 3 of G patch domain-containing protein 4	A0A0A0MRK1_HUMAN;E9PAV9_HUMAN;F8W895_HUMAN;GPTC4_HUMAN;GPTC4-3_HUMAN	0.897539	0.04387		9.03226e-05	-1.44523	+	0.0141995	-1.012	+	0.00905383	0.477098	+	1.6385e-05	+	cell differentiation;cellular developmental process;cellular process;developmental process;hemopoietic progenitor cell differentiation	binding;nucleic acid binding			Acetylation;Alternativesplicing;Coiledcoil;Completeproteome;Phosphoprotein;Proteomicsidentification;Referenceproteome	1	0	1.02578	>tr|A0A0A0MRK1|A0A0A0MRK1_HUMAN Isoform of Q5T3I0, G-patch domain-containing protein OS=Homo sapiens (Human) OX=9606 GN=GPATCH4 PE=1 SV=1;>tr|E9PAV9|E9PAV9_HUMAN Isoform of Q5T3I0, G-patch domain-containing protein OS=Homo sapiens (Human) OX=9606 GN=GPATCH4 PE=1 SV=1;>tr|F8W895|F8W895_HUMAN Isoform of Q5T3I0, G-patch domain-containing protein (Fragment) OS=Homo sapiens (Human) OX=9606 GN=GPATCH4 …
C9JNA8;Q92551;Q92551-2	C9JNA8;Q92551;Q92551-2	IP6K1	Isoform of Q92551, Kinase;Inositol hexakisphosphate kinase 1;Isoform of Q92551, Isoform 2 of Inositol hexakisphosphate kinase 1	C9JNA8_HUMAN;IP6K1_HUMAN;IP6K1-2_HUMAN	0.751397	-0.213309		0.00165356	-0.564509	+	0.0154131	-1.0118	+	0.225104	-0.660598		0.00510874	+	cellular lipid metabolic process;cellular metabolic process;cellular process;glycerolipid metabolic process;glycerophospholipid metabolic process;inositol phosphate metabolic process;lipid metabolic process;lipid modification;lipid phosphorylation;metabolic process;organophosphate metabolic process;phosphate-containing compound metabolic process;phosphatidylinositol metabolic process;phosphatidyl…	adenyl nucleotide binding;adenyl ribonucleotide binding;ATP binding;binding;catalytic activity;inositol hexakisphosphate 1-kinase activity;inositol hexakisphosphate 3-kinase activity;inositol hexakisphosphate 5-kinase activity;inositol hexakisphosphate kinase activity;inositol or phosphatidylinositol kinase activity;inositol pyrophosphate synthase activity;inositol trisphosphate 3-kinase activity…	cell part;cytoplasmic part;cytosol;intracellular membrane-bounded organelle;intracellular non-membrane-bounded organelle;intracellular organelle;intracellular organelle part;intracellular part;membrane-bounded organelle;non-membrane-bounded organelle;nuclear part;nucleolus;nucleoplasm;nucleus;organelle;organelle part		Alternativesplicing;ATP-binding;Completeproteome;Cytoplasm;Kinase;Nucleotide-binding;Nucleus;Phosphoprotein;Proteomicsidentification;Referenceproteome;Transferase	1	0	0.96067	>tr|C9JNA8|C9JNA8_HUMAN Isoform of Q92551, Kinase OS=Homo sapiens (Human) OX=9606 GN=IP6K1 PE=1 SV=1;>sp|Q92551|IP6K1_HUMAN Inositol hexakisphosphate kinase 1 OS=Homo sapiens (Human) OX=9606 GN=IP6K1 PE=1 SV=3;>sp|Q92551-2|IP6K1-2_HUMAN Isoform of Q92551, Isoform 2 of Inositol hexakisphosphate kinase 1 OS=Homo sapiens (Human) OX=9606 GN=IP6K1 PE=1 SV=3
P62699	P62699	YPEL5	Protein yippee-like 5	YPEL5_HUMAN	0.525497	0.173819		0.000177554	-1.24934	+	0.0111241	-1.01042	+	0.0431569	0.412737	+	3.68421e-05	+					Completeproteome;Referenceproteome	2	0	1.04039	>sp|P62699|YPEL5_HUMAN Protein yippee-like 5 OS=Homo sapiens (Human) OX=9606 GN=YPEL5 PE=1 SV=1
Q8NBT2;Q8NBT2-2	Q8NBT2;Q8NBT2-2	SPC24	Kinetochore protein Spc24;Isoform of Q8NBT2, Isoform 2 of Kinetochore protein Spc24	SPC24_HUMAN;SPC24-2_HUMAN	0.0400383	-0.801596	+	6.94789e-05	-2.23741	+	0.0120793	-1.0075	+	0.29455	0.428316		2.70636e-06	+	biological regulation;cell cycle;cell cycle phase;cell cycle process;cell division;cellular component organization;cellular component organization at cellular level;cellular component organization or biogenesis;cellular component organization or biogenesis at cellular level;cellular process;cellular response to stimulus;intracellular signal transduction;mitosis;mitotic cell cycle;nuclear division…		cell part;chromosomal part;condensed chromosome kinetochore;cytoplasmic part;cytosol;intracellular membrane-bounded organelle;intracellular non-membrane-bounded organelle;intracellular organelle;intracellular organelle part;intracellular part;kinetochore;macromolecular complex;membrane-bounded organelle;Ndc80 complex;non-membrane-bounded organelle;nuclear part;nucleolus;nucleus;organelle;organell…		3D-structure;Alternativesplicing;Cellcycle;Celldivision;Centromere;Chromosome;Coiledcoil;Completeproteome;Kinetochore;Mitosis;Nucleus;Phosphoprotein;Referenceproteome	2	0	1.00523	>sp|Q8NBT2|SPC24_HUMAN Kinetochore protein Spc24 OS=Homo sapiens (Human) OX=9606 GN=SPC24 PE=1 SV=2;>sp|Q8NBT2-2|SPC24-2_HUMAN Isoform of Q8NBT2, Isoform 2 of Kinetochore protein Spc24 OS=Homo sapiens (Human) OX=9606 GN=SPC24 PE=1 SV=2
P24821;P24821-4	P24821;P24821-4	TNC	Tenascin;Isoform of P24821, Isoform 4 of Tenascin	TENA_HUMAN;TENA-4_HUMAN	0.0350268	0.521294	+	0	-2.53895	+	0.00740268	-1.00707	+	6.66667e-05	2.05318	+	0	+	anatomical structure morphogenesis;axis elongation;axon regeneration;axonogenesis;biological adhesion;biological regulation;branch elongation of an epithelium;bud outgrowth involved in lung branching;cell adhesion;cell communication;cell differentiation;cell part morphogenesis;cell projection morphogenesis;cell projection organization;cell-cell signaling;cellular component morphogenesis;cellular …	binding;protein binding;syndecan binding	adherens junction;anchoring junction;basement membrane;cell junction;cell part;cell-substrate adherens junction;cell-substrate junction;extracellular matrix;extracellular matrix part;extracellular region;extracellular region part;extracellular space;focal adhesion;interstitial matrix;membrane;proteinaceous extracellular matrix	ECM-receptor interaction;Focal adhesion	3D-structure;Alternativesplicing;Celladhesion;Coiledcoil;Completeproteome;Deafness;Directproteinsequencing;Diseasemutation;Disulfidebond;EGF-likedomain;Extracellularmatrix;Glycoprotein;Non-syndromicdeafness;Phosphoprotein;Polymorphism;Referenceproteome;Repeat;Secreted;Signal	29	0	1.02989	>sp|P24821|TENA_HUMAN Tenascin OS=Homo sapiens (Human) OX=9606 GN=TNC PE=1 SV=3;>sp|P24821-4|TENA-4_HUMAN Isoform of P24821, Isoform 4 of Tenascin OS=Homo sapiens (Human) OX=9606 GN=TNC PE=1 SV=3
B1APM4;P35610;P35610-2;P35610-3	B1APM4;P35610;P35610-2;P35610-3	SOAT1	Isoform of P35610, Sterol O-acyltransferase 1 (Fragment);Sterol O-acyltransferase 1;Isoform of P35610, Isoform 2 of Sterol O-acyltransferase 1;Isoform of P35610, Isoform 3 of Sterol O-acyltransferase 1	B1APM4_HUMAN;SOAT1_HUMAN;SOAT1-2_HUMAN;SOAT1-3_HUMAN	0.15326	0.308219		0.126441	-0.587279		0.0315746	-1.0038	+	0.781667	-0.1083		0.00921981	+	alcohol metabolic process;biological regulation;cell differentiation;cellular component assembly;cellular component organization;cellular component organization or biogenesis;cellular developmental process;cellular lipid metabolic process;cellular metabolic process;cellular process;chemical homeostasis;cholesterol efflux;cholesterol esterification;cholesterol homeostasis;cholesterol metabolic pro…	binding;carboxylic acid binding;catalytic activity;cholesterol binding;cholesterol O-acyltransferase activity;coenzyme binding;cofactor binding;fatty acid binding;fatty-acyl-CoA binding;lipid binding;monocarboxylic acid binding;O-acyltransferase activity;steroid binding;sterol binding;sterol O-acyltransferase activity;transferase activity;transferase activity, transferring acyl groups;transferase…	cell part;cytoplasmic part;endoplasmic reticulum;endoplasmic reticulum membrane;endoplasmic reticulum part;integral to membrane;intracellular membrane-bounded organelle;intracellular organelle;intracellular organelle part;intracellular part;intrinsic to membrane;membrane;membrane part;membrane-bounded organelle;organelle;organelle membrane;organelle part	Steroid biosynthesis	Acetylation;Acyltransferase;Alternativesplicing;Cholesterolmetabolism;Completeproteome;Disulfidebond;Endoplasmicreticulum;Lipidmetabolism;Membrane;Polymorphism;Proteomicsidentification;Referenceproteome;Steroidmetabolism;Sterolmetabolism;Transferase;Transmembrane;Transmembranehelix	1	0	0.989972	>tr|B1APM4|B1APM4_HUMAN Isoform of P35610, Sterol O-acyltransferase 1 (Fragment) OS=Homo sapiens (Human) OX=9606 GN=SOAT1 PE=1 SV=1;>sp|P35610|SOAT1_HUMAN Sterol O-acyltransferase 1 OS=Homo sapiens (Human) OX=9606 GN=SOAT1 PE=1 SV=3;>sp|P35610-2|SOAT1-2_HUMAN Isoform of P35610, Isoform 2 of Sterol O-acyltransferase 1 OS=Homo sapiens (Human) OX=9606 GN=SOAT1 PE=1 SV=3;>sp|P35610-3|SOAT1-3_HUMAN Is…
P35249	P35249	RFC4	Replication factor C subunit 4	RFC4_HUMAN	0.578315	0.12125		0.00103363	-1.0605	+	0.011544	-1.00004	+	0.306353	0.181708		7.5088e-05	+	anatomical structure homeostasis;base-excision repair;biological regulation;biosynthetic process;cell cycle;cellular biosynthetic process;cellular component organization;cellular component organization at cellular level;cellular component organization or biogenesis;cellular component organization or biogenesis at cellular level;cellular macromolecule biosynthetic process;cellular macromolecule me…	adenyl nucleotide binding;adenyl ribonucleotide binding;ATP binding;binding;DNA binding;nucleic acid binding;nucleotide binding;purine nucleotide binding;purine ribonucleoside triphosphate binding;purine ribonucleotide binding;ribonucleotide binding	cell part;chromosomal part;cytoplasm;DNA replication factor C complex;intracellular membrane-bounded organelle;intracellular organelle;intracellular organelle part;intracellular part;macromolecular complex;membrane-bounded organelle;nuclear part;nucleoplasm;nucleus;organelle;organelle part;protein complex	DNA replication;Mismatch repair;Nucleotide excision repair	Acetylation;Alternativesplicing;ATP-binding;Completeproteome;Directproteinsequencing;DNAreplication;Nucleotide-binding;Nucleus;Polymorphism;Referenceproteome	2	0	0.978427	>sp|P35249|RFC4_HUMAN Replication factor C subunit 4 OS=Homo sapiens (Human) OX=9606 GN=RFC4 PE=1 SV=2
Q5T0N5;Q5T0N5-2;Q5T0N5-3;Q5T0N5-4;Q5T0N5-5;S4R347	Q5T0N5;Q5T0N5-2;Q5T0N5-3;Q5T0N5-4;Q5T0N5-5;S4R347	FNBP1L	Formin-binding protein 1-like;Isoform of Q5T0N5, Isoform 2 of Formin-binding protein 1-like;Isoform of Q5T0N5, Isoform 3 of Formin-binding protein 1-like;Isoform of Q5T0N5, Isoform 4 of Formin-binding protein 1-like;Isoform of Q5T0N5, Isoform 5 of Formin-binding protein 1-like;Isoform of Q5T0N5, Formin-binding protein 1-like	FBP1L_HUMAN;FBP1L-2_HUMAN;FBP1L-3_HUMAN;FBP1L-4_HUMAN;FBP1L-5_HUMAN;S4R347_HUMAN	6.85714e-05	1.32943	+	0.367849	-0.205402		0.00922111	-0.99792	+	0.00410314	0.536911	+	9.41176e-06	+	actin filament-based movement;actin filament-based process;anatomical structure formation involved in morphogenesis;autophagy;biological regulation;catabolic process;cell projection assembly;cell projection organization;cellular catabolic process;cellular component assembly;cellular component assembly at cellular level;cellular component assembly involved in morphogenesis;cellular component movem…	binding;lipid binding	cell cortex;cell part;cytoplasm;cytoplasmic membrane-bounded vesicle;cytoplasmic part;cytoplasmic vesicle;cytoskeleton;extracellular membrane-bounded organelle;extracellular organelle;extracellular region part;extracellular vesicular exosome;intracellular membrane-bounded organelle;intracellular non-membrane-bounded organelle;intracellular organelle;intracellular part;membrane;membrane-bounded or…		Alternativesplicing;Autophagy;Cellmembrane;Coiledcoil;Completeproteome;Cytoplasm;Cytoplasmicvesicle;Cytoskeleton;Endocytosis;Lipid-binding;Membrane;Phosphoprotein;Proteomicsidentification;Referenceproteome;SH3domain	5	0	0.992706	>sp|Q5T0N5|FBP1L_HUMAN Formin-binding protein 1-like OS=Homo sapiens (Human) OX=9606 GN=FNBP1L PE=1 SV=3;>sp|Q5T0N5-2|FBP1L-2_HUMAN Isoform of Q5T0N5, Isoform 2 of Formin-binding protein 1-like OS=Homo sapiens (Human) OX=9606 GN=FNBP1L PE=1 SV=3;>sp|Q5T0N5-3|FBP1L-3_HUMAN Isoform of Q5T0N5, Isoform 3 of Formin-binding protein 1-like OS=Homo sapiens (Human) OX=9606 GN=FNBP1L PE=1 SV=3;>sp|Q5T0N5-4…
E9PBY3	E9PBY3	GALNT7	Isoform of Q86SF2, Glyco_trans_2-like domain-containing protein	E9PBY3_HUMAN	0.160528	-0.294088		0.000289733	-2.12892	+	0.0271106	-0.995711	+	0.0107739	0.83912	+	7.39372e-06	+		catalytic activity;transferase activity;transferase activity, transferring glycosyl groups			Completeproteome;Glycosyltransferase;Proteomicsidentification;Referenceproteome;Transferase	3	0	1.03851	>tr|E9PBY3|E9PBY3_HUMAN Isoform of Q86SF2, Glyco_trans_2-like domain-containing protein OS=Homo sapiens (Human) OX=9606 GN=GALNT7 PE=1 SV=1
Q03164;Q03164-2;Q03164-3	Q03164;Q03164-2;Q03164-3	KMT2A	Histone-lysine N-methyltransferase 2A;Isoform of Q03164, Isoform 2 of Histone-lysine N-methyltransferase 2A;Isoform of Q03164, Isoform 3 of Histone-lysine N-methyltransferase 2A	KMT2A_HUMAN;KMT2A-2_HUMAN;KMT2A-3_HUMAN	0.502707	-0.301232		0.000193818	-1.18229	+	0.00684658	-0.994606	+	0.8333	-0.113553		0.000406162	+	anatomical structure development;anterior/posterior pattern specification;apoptosis;biological regulation;biosynthetic process;cell death;cellular biosynthetic process;cellular component assembly;cellular component organization;cellular component organization at cellular level;cellular component organization or biogenesis;cellular component organization or biogenesis at cellular level;cellular ma…	AT DNA binding;binding;catalytic activity;cation binding;chromatin binding;core promoter binding;core promoter sequence-specific DNA binding;DNA binding;histone acetyl-lysine binding;histone binding;histone methyltransferase activity;histone methyltransferase activity (H3-K4 specific);histone-lysine N-methyltransferase activity;identical protein binding;ion binding;lysine N-methyltransferase acti…	cell part;cytoplasm;histone methyltransferase complex;intracellular membrane-bounded organelle;intracellular organelle;intracellular organelle part;intracellular part;macromolecular complex;membrane-bounded organelle;methyltransferase complex;MLL1 complex;nuclear part;nucleoplasm;nucleoplasm part;nucleus;organelle;organelle part;protein complex		3D-structure;Acetylation;Alternativesplicing;Apoptosis;Biologicalrhythms;Bromodomain;Chromatinregulator;Chromosomalrearrangement;Completeproteome;Directproteinsequencing;DNA-binding;Isopeptidebond;Metal-binding;Methyltransferase;Nucleus;Phosphoprotein;Polymorphism;Proto-oncogene;Referenceproteome;Repeat;S-adenosyl-L-methionine;Transcription;Transcriptionregulation;Transferase;Ublconjugation;Zinc;…	1	0	0.898598	>sp|Q03164|KMT2A_HUMAN Histone-lysine N-methyltransferase 2A OS=Homo sapiens (Human) OX=9606 GN=KMT2A PE=1 SV=5;>sp|Q03164-2|KMT2A-2_HUMAN Isoform of Q03164, Isoform 2 of Histone-lysine N-methyltransferase 2A OS=Homo sapiens (Human) OX=9606 GN=KMT2A PE=1 SV=5;>sp|Q03164-3|KMT2A-3_HUMAN Isoform of Q03164, Isoform 3 of Histone-lysine N-methyltransferase 2A OS=Homo sapiens (Human) OX=9606 GN=KMT2A P…
A0A2R8YFH5;Q15437	A0A2R8YFH5;Q15437	SEC23B	Isoform of Q15437, Protein transport protein SEC23;Protein transport protein Sec23B	A0A2R8YFH5_HUMAN;SC23B_HUMAN	0.087671	-0.441893		0.000227129	-1.60556	+	0.0123704	-0.994318	+	0.505203	0.169348		9.43396e-06	+	cellular process;ER to Golgi vesicle-mediated transport;establishment of localization;establishment of localization in cell;establishment of protein localization;Golgi vesicle transport;intracellular protein transport;intracellular transport;protein transport;transport;vesicle-mediated transport	binding;cation binding;ion binding;metal ion binding;transition metal ion binding;zinc ion binding	cell part;COPII vesicle coat;cytoplasmic part;cytoplasmic vesicle part;endomembrane system;endoplasmic reticulum membrane;endoplasmic reticulum part;endoplasmic reticulum-Golgi intermediate compartment membrane;Golgi apparatus part;Golgi membrane;intracellular membrane-bounded organelle;intracellular organelle;intracellular organelle part;intracellular part;macromolecular complex;membrane;membran…	Protein processing in endoplasmic reticulum	Acetylation;Completeproteome;Congenitaldyserythropoieticanemia;Diseasemutation;Endoplasmicreticulum;ER-Golgitransport;Golgiapparatus;Hereditaryhemolyticanemia;Membrane;Polymorphism;Proteintransport;Referenceproteome;Transport	4	0	1.03847	>tr|A0A2R8YFH5|A0A2R8YFH5_HUMAN Isoform of Q15437, Protein transport protein SEC23 OS=Homo sapiens (Human) OX=9606 GN=SEC23B PE=1 SV=1;>sp|Q15437|SC23B_HUMAN Protein transport protein Sec23B OS=Homo sapiens (Human) OX=9606 GN=SEC23B PE=1 SV=2
A0A1B0GVD3;Q6ZN17	A0A1B0GVD3;Q6ZN17	LIN28B	Isoform of Q6ZN17, CCHC-type domain-containing protein;Protein lin-28 homolog B	A0A1B0GVD3_HUMAN;LN28B_HUMAN	0	-1.90351	+	6.33484e-05	-2.22909	+	0.00459615	-0.991228	+	0.0202488	-0.66565	+	0	+	biological regulation;catabolic process;cellular catabolic process;cellular macromolecule catabolic process;cellular macromolecule metabolic process;cellular metabolic process;cellular nitrogen compound metabolic process;cellular process;macromolecule catabolic process;macromolecule metabolic process;metabolic process;miRNA catabolic process;miRNA metabolic process;ncRNA catabolic process;ncRNA m…	binding;cation binding;DNA binding;ion binding;metal ion binding;nucleic acid binding;RNA binding;transition metal ion binding;zinc ion binding	aggresome;cell part;cytoplasm;cytoplasmic part;inclusion body;intracellular membrane-bounded organelle;intracellular non-membrane-bounded organelle;intracellular organelle;intracellular organelle part;intracellular part;membrane-bounded organelle;mitochondrion;non-membrane-bounded organelle;nuclear part;nucleolus;nucleoplasm;nucleus;organelle;organelle part		3D-structure;Alternativesplicing;Completeproteome;Cytoplasm;Metal-binding;Nucleus;Referenceproteome;Repeat;RNA-binding;RNA-mediatedgenesilencing;Zinc;Zinc-finger	7	0	1.04697	>tr|A0A1B0GVD3|A0A1B0GVD3_HUMAN Isoform of Q6ZN17, CCHC-type domain-containing protein OS=Homo sapiens (Human) OX=9606 GN=LIN28B PE=1 SV=1;>sp|Q6ZN17|LN28B_HUMAN Protein lin-28 homolog B OS=Homo sapiens (Human) OX=9606 GN=LIN28B PE=1 SV=1
A0A0G2JH50;A0A0G2JIF0;A0A140T912;A0A140T930;A0A140T937;A0A140T962;A0A140T9B3;A0A140T9J9;A0A1W2PR11;A0A1W2PRZ0;A2BF26;O78179;Q5QT33;Q5RIP0	A0A0G2JH50;A0A0G2JIF0;A0A140T912;A0A140T930;A0A140T937;A0A140T962;A0A140T9B3;A0A140T9J9;A0A1W2PR11;A0A1W2PRZ0;A2BF26;O78179;Q5QT33;Q5RIP0	HLA-C	Isoform of P10321, Ig-like domain-containing protein;Isoform of P10321, Ig-like domain-containing protein;Isoform of P10321, Ig-like domain-containing protein;Isoform of P10321, Ig-like domain-containing protein;Isoform of P10321, Ig-like domain-containing protein;Isoform of P10321, Ig-like domain-containing protein;Isoform of P10321, Ig-like domain-containing protein;Isoform of P10321, Ig-like d…	A0A0G2JH50_HUMAN;A0A0G2JIF0_HUMAN;A0A140T912_HUMAN;A0A140T930_HUMAN;A0A140T937_HUMAN;A0A140T962_HUMAN;A0A140T9B3_HUMAN;A0A140T9J9_HUMAN;A0A1W2PR11_HUMAN;A0A1W2PRZ0_HUMAN;A2BF26_HUMAN;O78179_HUMAN;Q5QT33_HUMAN;Q5RIP0_HUMAN	0.000208038	0.883571	+	0.00550875	-1.08493	+	0.0233171	-0.989932	+	0.000502618	0.978567	+	8.51393e-05	+	antigen processing and presentation;antigen processing and presentation of peptide antigen;antigen processing and presentation of peptide antigen via MHC class I;biological regulation;immune response;immune system process;positive regulation of adaptive immune response;positive regulation of adaptive immune response based on somatic recombination of immune receptors built from immunoglobulin supe…	antigen binding;binding;peptide antigen binding;peptide binding	cell part;integral to membrane;intrinsic to membrane;macromolecular complex;membrane part;MHC class I protein complex;MHC protein complex;plasma membrane part;protein complex		Completeproteome;Disulfidebond;Immunity;Membrane;MHCI;Proteomicsidentification;Referenceproteome;Transmembrane;Transmembranehelix	3	0	0.998552	>tr|A0A0G2JH50|A0A0G2JH50_HUMAN Isoform of P10321, Ig-like domain-containing protein OS=Homo sapiens (Human) OX=9606 GN=HLA-C PE=1 SV=1;>tr|A0A0G2JIF0|A0A0G2JIF0_HUMAN Isoform of P10321, Ig-like domain-containing protein OS=Homo sapiens (Human) OX=9606 GN=HLA-C PE=1 SV=1;>tr|A0A140T912|A0A140T912_HUMAN Isoform of P10321, Ig-like domain-containing protein OS=Homo sapiens (Human) OX=9606 GN=HLA-C P…
Q8NAF0	Q8NAF0	ZNF579	Zinc finger protein 579	ZN579_HUMAN	0.785739	-0.0810724		0.000728579	-1.02665	+	0.00498438	-0.989573	+	0.908433	-0.0440006		6.69323e-05	+	biological regulation;biosynthetic process;cellular biosynthetic process;cellular macromolecule biosynthetic process;cellular macromolecule metabolic process;cellular metabolic process;cellular nitrogen compound metabolic process;cellular process;macromolecule biosynthetic process;macromolecule metabolic process;metabolic process;nitrogen compound metabolic process;nucleic acid metabolic process;…	binding;cation binding;DNA binding;ion binding;metal ion binding;nucleic acid binding	cell part;intracellular membrane-bounded organelle;intracellular organelle;intracellular part;membrane-bounded organelle;nucleus;organelle		Completeproteome;DNA-binding;Metal-binding;Nucleus;Phosphoprotein;Polymorphism;Referenceproteome;Repeat;Transcription;Transcriptionregulation;Zinc;Zinc-finger	3	0	0.933068	>sp|Q8NAF0|ZN579_HUMAN Zinc finger protein 579 OS=Homo sapiens (Human) OX=9606 GN=ZNF579 PE=1 SV=2
Q14566	Q14566	MCM6	DNA replication licensing factor MCM6	MCM6_HUMAN	0.00714424	-0.588781	+	5.96125e-05	-1.83808	+	0.00906989	-0.98849	+	0.11679	0.260805		0	+	biosynthetic process;cell cycle;cell cycle process;cellular biosynthetic process;cellular macromolecule biosynthetic process;cellular macromolecule metabolic process;cellular metabolic process;cellular nitrogen compound metabolic process;cellular process;DNA conformation change;DNA duplex unwinding;DNA geometric change;DNA metabolic process;DNA replication;DNA strand elongation;DNA strand elongat…	adenyl nucleotide binding;adenyl ribonucleotide binding;ATP binding;binding;catalytic activity;DNA binding;DNA helicase activity;helicase activity;hydrolase activity;hydrolase activity, acting on acid anhydrides;hydrolase activity, acting on acid anhydrides, in phosphorus-containing anhydrides;identical protein binding;nucleic acid binding;nucleoside-triphosphatase activity;nucleotide binding;pro…	cell part;chromosomal part;intracellular membrane-bounded organelle;intracellular organelle;intracellular organelle part;intracellular part;macromolecular complex;MCM complex;membrane-bounded organelle;nuclear chromosome part;nuclear part;nucleoplasm;nucleoplasm part;nucleus;organelle;organelle part;protein complex	Cell cycle;Cell cycle - yeast;DNA replication;Meiosis - yeast	3D-structure;Acetylation;ATP-binding;Cellcycle;Completeproteome;DNA-binding;DNAreplication;Glycoprotein;Helicase;Hydrolase;Nucleotide-binding;Nucleus;Phosphoprotein;Polymorphism;Referenceproteome	21	0	1.05417	>sp|Q14566|MCM6_HUMAN DNA replication licensing factor MCM6 OS=Homo sapiens (Human) OX=9606 GN=MCM6 PE=1 SV=1
Q9UBG0	Q9UBG0	MRC2	C-type mannose receptor 2	MRC2_HUMAN	0.0705842	-0.146624		0.00260267	-0.847136	+	0.00706691	-0.986197	+	0.026375	-0.285685	+	7.24638e-06	+	cell differentiation;cellular component organization;cellular component organization or biogenesis;cellular developmental process;cellular membrane organization;cellular process;collagen catabolic process;collagen metabolic process;developmental process;endocytosis;establishment of localization;macromolecule metabolic process;membrane invagination;membrane organization;metabolic process;multicell…	binding;carbohydrate binding;collagen binding;protein binding	adherens junction;anchoring junction;cell junction;cell part;cell-substrate adherens junction;cell-substrate junction;focal adhesion;integral to membrane;intrinsic to membrane;membrane;membrane part	ko05152;Phagosome	Calcium;Completeproteome;Directproteinsequencing;Disulfidebond;Endocytosis;Glycoprotein;Isopeptidebond;Lectin;Membrane;Phosphoprotein;Polymorphism;Receptor;Referenceproteome;Repeat;Signal;Transmembrane;Transmembranehelix;Ublconjugation	26	0	1.05768	>sp|Q9UBG0|MRC2_HUMAN C-type mannose receptor 2 OS=Homo sapiens (Human) OX=9606 GN=MRC2 PE=1 SV=2
Q9BRX5;Q9BRX5-3	Q9BRX5;Q9BRX5-3	GINS3	DNA replication complex GINS protein PSF3;Isoform of Q9BRX5, Isoform 3 of DNA replication complex GINS protein PSF3	PSF3_HUMAN;PSF3-3_HUMAN	0.000834467	-1.42076	+	0	-3.96374	+	0.0114325	-0.985654	+	0.00115921	1.55733	+	0	+	biosynthetic process;cellular biosynthetic process;cellular macromolecule biosynthetic process;cellular macromolecule metabolic process;cellular metabolic process;cellular nitrogen compound metabolic process;cellular process;DNA metabolic process;DNA replication;macromolecule biosynthetic process;macromolecule metabolic process;metabolic process;nitrogen compound metabolic process;nucleic acid me…		cell part;intracellular organelle part;intracellular part;nuclear part;nucleoplasm;organelle part		3D-structure;Alternativesplicing;Completeproteome;DNAreplication;Nucleus;Referenceproteome	2	0	0.992867	>sp|Q9BRX5|PSF3_HUMAN DNA replication complex GINS protein PSF3 OS=Homo sapiens (Human) OX=9606 GN=GINS3 PE=1 SV=1;>sp|Q9BRX5-3|PSF3-3_HUMAN Isoform of Q9BRX5, Isoform 3 of DNA replication complex GINS protein PSF3 OS=Homo sapiens (Human) OX=9606 GN=GINS3 PE=1 SV=1
Q8IZ40	Q8IZ40	RCOR2	REST corepressor 2	RCOR2_HUMAN	0.0140953	-0.730433	+	9.42761e-05	-1.81796	+	0.0153076	-0.984594	+	0.655992	0.102929		0	+	biological regulation;biosynthetic process;cellular biosynthetic process;cellular macromolecule biosynthetic process;cellular macromolecule metabolic process;cellular metabolic process;cellular nitrogen compound metabolic process;cellular process;macromolecule biosynthetic process;macromolecule metabolic process;metabolic process;negative regulation of biological process;negative regulation of bi…	binding;chromatin binding;DNA binding;nucleic acid binding;nucleic acid binding transcription factor activity;protein binding transcription factor activity;sequence-specific DNA binding transcription factor activity;transcription cofactor activity;transcription corepressor activity;transcription factor binding transcription factor activity	cell part;chromatin;chromosomal part;intracellular membrane-bounded organelle;intracellular organelle;intracellular organelle part;intracellular part;macromolecular complex;membrane-bounded organelle;nuclear part;nucleoplasm part;nucleus;organelle;organelle part;protein complex;transcription factor complex		Coiledcoil;Completeproteome;Nucleus;Phosphoprotein;Polymorphism;Referenceproteome;Repeat;Repressor;Transcription;Transcriptionregulation	2	0	1.02529	>sp|Q8IZ40|RCOR2_HUMAN REST corepressor 2 OS=Homo sapiens (Human) OX=9606 GN=RCOR2 PE=1 SV=2
Q5VZ89;Q5VZ89-7;X6R5W5	Q5VZ89;Q5VZ89-7;X6R5W5	DENND4C	DENN domain-containing protein 4C;Isoform of Q5VZ89, Isoform 2 of DENN domain-containing protein 4C;Isoform of Q5VZ89, DENN domain-containing protein 4C (Fragment)	DEN4C_HUMAN;DEN4C-7_HUMAN;X6R5W5_HUMAN	0.0144955	-0.364649	+	0.000343137	-1.21628	+	0.0071295	-0.981632	+	0.380937	-0.129999		0	+	biological regulation;cellular component organization;cellular component organization or biogenesis;cellular localization;cellular macromolecule localization;cellular membrane organization;cellular process;cellular protein localization;cellular response to chemical stimulus;cellular response to endogenous stimulus;cellular response to hormone stimulus;cellular response to insulin stimulus;cellula…	enzyme regulator activity;GTPase regulator activity;guanyl-nucleotide exchange factor activity;nucleoside-triphosphatase regulator activity;Rab guanyl-nucleotide exchange factor activity;Ras guanyl-nucleotide exchange factor activity;small GTPase regulator activity	cell part;cytoplasmic membrane-bounded vesicle;cytoplasmic part;cytoplasmic vesicle;cytoplasmic vesicle membrane;cytoplasmic vesicle part;cytosol;insulin-responsive compartment;intracellular membrane-bounded organelle;intracellular organelle;intracellular organelle part;intracellular part;membrane;membrane-bounded organelle;membrane-bounded vesicle;organelle;organelle membrane;organelle part;plas…		Alternativesplicing;Cellmembrane;Completeproteome;Cytoplasm;Cytoplasmicvesicle;Guanine-nucleotidereleasingfactor;Membrane;Phosphoprotein;Polymorphism;Proteintransport;Proteomicsidentification;Referenceproteome;Transport	2	0	0.906008	>sp|Q5VZ89|DEN4C_HUMAN DENN domain-containing protein 4C OS=Homo sapiens (Human) OX=9606 GN=DENND4C PE=1 SV=3;>sp|Q5VZ89-7|DEN4C-7_HUMAN Isoform of Q5VZ89, Isoform 2 of DENN domain-containing protein 4C OS=Homo sapiens (Human) OX=9606 GN=DENND4C PE=1 SV=3;>tr|X6R5W5|X6R5W5_HUMAN Isoform of Q5VZ89, DENN domain-containing protein 4C (Fragment) OS=Homo sapiens (Human) OX=9606 GN=DENND4C PE=1 SV=1
H0YEE3;O00458;O00458-2	H0YEE3;O00458;O00458-2	IFRD1	Isoform of O00458, IFRD_C domain-containing protein (Fragment);Interferon-related developmental regulator 1;Isoform of O00458, Isoform 2 of Interferon-related developmental regulator 1	H0YEE3_HUMAN;IFRD1_HUMAN;IFRD1-2_HUMAN	0.34353	-0.322987		0.00827498	-0.427864	+	0.00536812	-0.981247	+	0.0236059	-0.87637	+	5.09868e-05	+	adult somatic muscle development;anatomical structure development;cell fate determination;cellular developmental process;cellular process;developmental process;multicellular organismal development;multicellular organismal process;muscle structure development;myoblast cell fate determination;somatic muscle development		cell part;intracellular membrane-bounded organelle;intracellular organelle;intracellular part;membrane-bounded organelle;nucleus;organelle		Alternativesplicing;Completeproteome;Developmentalprotein;Differentiation;Polymorphism;Proteomicsidentification;Referenceproteome	1	0	0.783395	>tr|H0YEE3|H0YEE3_HUMAN Isoform of O00458, IFRD_C domain-containing protein (Fragment) OS=Homo sapiens (Human) OX=9606 GN=IFRD1 PE=1 SV=1;>sp|O00458|IFRD1_HUMAN Interferon-related developmental regulator 1 OS=Homo sapiens (Human) OX=9606 GN=IFRD1 PE=1 SV=4;>sp|O00458-2|IFRD1-2_HUMAN Isoform of O00458, Isoform 2 of Interferon-related developmental regulator 1 OS=Homo sapiens (Human) OX=9606 GN=IFR…
P29373	P29373	CRABP2	Cellular retinoic acid-binding protein 2	RABP2_HUMAN	0.00151103	-0.841077	+	6.06061e-05	-1.79776	+	0.00557732	-0.980075	+	0.937086	-0.023391		0	+	anatomical structure development;anatomical structure morphogenesis;appendage morphogenesis;biological regulation;biosynthetic process;carboxylic acid metabolic process;cellular biosynthetic process;cellular hormone metabolic process;cellular ketone metabolic process;cellular lipid metabolic process;cellular metabolic process;cellular process;cellular response to stimulus;developmental process;di…	binding;carboxylic acid binding;isoprenoid binding;lipid binding;monocarboxylic acid binding;retinal binding;retinoic acid binding;retinoid binding;retinol binding;transporter activity;vitamin binding	cell part;cytoplasm;cytoplasmic part;cytosol;endoplasmic reticulum;extracellular membrane-bounded organelle;extracellular organelle;extracellular region part;extracellular vesicular exosome;intracellular membrane-bounded organelle;intracellular organelle;intracellular organelle part;intracellular part;membrane-bounded organelle;membrane-bounded vesicle;nuclear part;nucleoplasm;organelle;organelle…		3D-structure;Completeproteome;Cytoplasm;Endoplasmicreticulum;Isopeptidebond;Nucleus;Referenceproteome;Retinol-binding;Transport;Ublconjugation;VitaminA	9	0	1.04143	>sp|P29373|RABP2_HUMAN Cellular retinoic acid-binding protein 2 OS=Homo sapiens (Human) OX=9606 GN=CRABP2 PE=1 SV=2
P43246	P43246	MSH2	DNA mismatch repair protein Msh2	MSH2_HUMAN	0.237115	-0.177805		9.18033e-05	-1.26643	+	0.00732275	-0.979246	+	0.0805162	0.109384		0	+	adaptive immune response;adaptive immune response based on somatic recombination of immune receptors built from immunoglobulin superfamily domains;anatomical structure development;B cell activation;B cell activation involved in immune response;B cell differentiation;B cell mediated immunity;biological regulation;cell activation;cell activation involved in immune response;cell cycle arrest;cell cy…	adenyl nucleotide binding;adenyl ribonucleotide binding;ATP binding;ATPase activity;ATPase activity, coupled;binding;catalytic activity;centromeric DNA binding;damaged DNA binding;DNA binding;DNA insertion or deletion binding;DNA secondary structure binding;DNA-dependent ATPase activity;double-strand/single-strand DNA junction binding;double-stranded DNA binding;enzyme binding;guanine/thymine mis…	cell part;chromosome;intracellular non-membrane-bounded organelle;intracellular organelle;intracellular organelle part;intracellular part;macromolecular complex;membrane;mismatch repair complex;MutSalpha complex;MutSbeta complex;non-membrane-bounded organelle;nuclear chromosome;nuclear part;nucleoplasm;organelle;organelle part;protein complex	Colorectal cancer;Mismatch repair;Pathways in cancer	3D-structure;Acetylation;Alternativesplicing;ATP-binding;Completeproteome;Diseasemutation;DNA-binding;DNAdamage;DNArepair;Hereditarynonpolyposiscolorectalcancer;Nucleotide-binding;Nucleus;Phosphoprotein;Polymorphism;Referenceproteome;Tumorsuppressor	8	0	1.05399	>sp|P43246|MSH2_HUMAN DNA mismatch repair protein Msh2 OS=Homo sapiens (Human) OX=9606 GN=MSH2 PE=1 SV=1
Q9BZL6;Q9BZL6-3	Q9BZL6;Q9BZL6-3	PRKD2	Serine/threonine-protein kinase D2;Isoform of Q9BZL6, Isoform 3 of Serine/threonine-protein kinase D2	KPCD2_HUMAN;KPCD2-3_HUMAN	0.0328191	0.367078	+	0.000752798	-0.9003	+	0.00439344	-0.977917	+	0.147331	0.289461		1.93424e-05	+	activation of immune response;anatomical structure formation involved in morphogenesis;anatomical structure morphogenesis;angiogenesis;antigen receptor-mediated signaling pathway;biological adhesion;biological regulation;cell adhesion;cell death;cell surface receptor linked signaling pathway;cellular macromolecule metabolic process;cellular metabolic process;cellular process;cellular protein meta…	adenyl nucleotide binding;adenyl ribonucleotide binding;ATP binding;binding;catalytic activity;cation binding;ion binding;kinase activity;metal ion binding;nucleotide binding;phosphotransferase activity, alcohol group as acceptor;protein kinase activity;protein kinase C activity;protein serine/threonine kinase activity;purine nucleotide binding;purine ribonucleoside triphosphate binding;purine ri…	cell part;cytoplasm;cytoplasmic part;Golgi apparatus;intracellular membrane-bounded organelle;intracellular organelle;intracellular organelle part;intracellular part;membrane;membrane-bounded organelle;nuclear part;nucleoplasm;nucleus;organelle;organelle part;plasma membrane		3D-structure;Adaptiveimmunity;Alternativesplicing;Angiogenesis;ATP-binding;Celladhesion;Cellmembrane;Completeproteome;Cytoplasm;Golgiapparatus;Immunity;Kinase;Magnesium;Membrane;Metal-binding;Nucleotide-binding;Nucleus;Phosphoprotein;Polymorphism;Referenceproteome;Repeat;Serine/threonine-proteinkinase;Transferase;Zinc;Zinc-finger	6	0	1.04846	>sp|Q9BZL6|KPCD2_HUMAN Serine/threonine-protein kinase D2 OS=Homo sapiens (Human) OX=9606 GN=PRKD2 PE=1 SV=3;>sp|Q9BZL6-3|KPCD2-3_HUMAN Isoform of Q9BZL6, Isoform 3 of Serine/threonine-protein kinase D2 OS=Homo sapiens (Human) OX=9606 GN=PRKD2 PE=1 SV=3
A0A669KB41;A0A669KBH5;E7EPV7;P37840;P37840-2	A0A669KB41;A0A669KBH5;E7EPV7;P37840;P37840-2	SNCA	Isoform of P37840, Alpha-synuclein;Isoform of P37840, Alpha-synuclein;Isoform of P37840, Alpha-synuclein;Alpha-synuclein;Isoform of P37840, Isoform 2-4 of Alpha-synuclein	A0A669KB41_HUMAN;A0A669KBH5_HUMAN;E7EPV7_HUMAN;SYUA_HUMAN;SYUA-2_HUMAN	0.00201399	-1.13773	+	4.15584e-05	-1.94091	+	0.00769431	-0.972736	+	0.515015	-0.169559		0	+	activation of caspase activity;adult behavior;adult locomotory behavior;aging;alcohol biosynthetic process;alcohol metabolic process;amine biosynthetic process;amine metabolic process;amine transport;ATP synthesis coupled electron transport;behavior;behavioral response to cocaine;benzene-containing compound metabolic process;biological regulation;biosynthetic process;carboxylic acid metabolic pro…	alpha-tubulin binding;binding;calcium ion binding;caspase inhibitor activity;caspase regulator activity;catalytic activity;cation binding;copper ion binding;cysteine-type endopeptidase inhibitor activity;cytoskeletal protein binding;DNA binding;dynein binding;endopeptidase inhibitor activity;endopeptidase regulator activity;enzyme inhibitor activity;enzyme regulator activity;ferrous iron binding;…	actin cytoskeleton;axon;axon part;cell cortex;cell junction;cell part;cell projection;cell projection part;clathrin-coated vesicle;coated vesicle;cytoplasm;cytoplasmic membrane-bounded vesicle;cytoplasmic part;cytoplasmic vesicle;cytoplasmic vesicle membrane;cytoplasmic vesicle part;cytoskeleton;cytosol;endoplasmic reticulum;extracellular matrix part;extracellular region;extracellular region part…	Alzheimer's disease;Parkinson's disease	3D-structure;Acetylation;Alternativesplicing;Alzheimerdisease;Amyloid;Celljunction;Completeproteome;Copper;Cytoplasm;Directproteinsequencing;Diseasemutation;Membrane;Metal-binding;Neurodegeneration;Nucleus;Parkinsondisease;Parkinsonism;Phosphoprotein;Proteomicsidentification;Referenceproteome;Repeat;Secreted;Synapse;Ublconjugation	3	0	1.05188	>tr|A0A669KB41|A0A669KB41_HUMAN Isoform of P37840, Alpha-synuclein OS=Homo sapiens (Human) OX=9606 GN=SNCA PE=1 SV=1;>tr|A0A669KBH5|A0A669KBH5_HUMAN Isoform of P37840, Alpha-synuclein OS=Homo sapiens (Human) OX=9606 GN=SNCA PE=1 SV=1;>tr|E7EPV7|E7EPV7_HUMAN Isoform of P37840, Alpha-synuclein OS=Homo sapiens (Human) OX=9606 GN=SNCA PE=1 SV=1;>sp|P37840|SYUA_HUMAN Alpha-synuclein OS=Homo sapiens (H…
P06493	P06493	CDK1	Cyclin-dependent kinase 1	CDK1_HUMAN	0.938182	0.0401558		0.0101178	-1.34121	+	0.0230959	-0.972163	+	0.505185	0.409199		0.00658915	+	activation of immune response;activation of innate immune response;activation of MAPK activity;activation of MAPKK activity;activation of protein kinase activity;aging;anaphase-promoting complex-dependent proteasomal ubiquitin-dependent protein catabolic process;anatomical structure development;anatomical structure morphogenesis;apoptosis;axon guidance;biological regulation;biosynthetic process;c…	adenyl nucleotide binding;adenyl ribonucleotide binding;ATP binding;binding;catalytic activity;cyclin-dependent protein kinase activity;histone kinase activity;kinase activity;nucleotide binding;phosphotransferase activity, alcohol group as acceptor;protein kinase activity;protein serine/threonine kinase activity;purine nucleotide binding;purine ribonucleoside triphosphate binding;purine ribonucl…	cell part;centrosome;cytoplasm;cytoplasmic part;cytoskeletal part;cytosol;extracellular membrane-bounded organelle;extracellular organelle;extracellular region part;extracellular vesicular exosome;intracellular membrane-bounded organelle;intracellular non-membrane-bounded organelle;intracellular organelle;intracellular organelle part;intracellular part;macromolecular complex;membrane;membrane-bou…	Cell cycle;Gap junction;Oocyte meiosis;p53 signaling pathway;Progesterone-mediated oocyte maturation	3D-structure;Acetylation;Alternativesplicing;Apoptosis;ATP-binding;Cellcycle;Celldivision;Completeproteome;Cytoplasm;Cytoskeleton;Isopeptidebond;Kinase;Mitochondrion;Mitosis;Nucleotide-binding;Nucleus;Phosphoprotein;Referenceproteome;Serine/threonine-proteinkinase;Transferase;Ublconjugation	5	0	1.03608	>sp|P06493|CDK1_HUMAN Cyclin-dependent kinase 1 OS=Homo sapiens (Human) OX=9606 GN=CDK1 PE=1 SV=3
Q12923;Q12923-2;Q12923-3;Q12923-4	Q12923;Q12923-2;Q12923-3;Q12923-4	PTPN13	Tyrosine-protein phosphatase non-receptor type 13;Isoform of Q12923, Isoform 2 of Tyrosine-protein phosphatase non-receptor type 13;Isoform of Q12923, Isoform 3 of Tyrosine-protein phosphatase non-receptor type 13;Isoform of Q12923, Isoform 4 of Tyrosine-protein phosphatase non-receptor type 13	PTN13_HUMAN;PTN13-2_HUMAN;PTN13-3_HUMAN;PTN13-4_HUMAN	6.03015e-05	-1.53705	+	0.000224125	-2.16095	+	0.0118887	-0.970383	+	0.140996	-0.34648		0	+	biological regulation;cellular macromolecule metabolic process;cellular metabolic process;cellular process;cellular protein metabolic process;dephosphorylation;macromolecule metabolic process;macromolecule modification;metabolic process;peptidyl-tyrosine dephosphorylation;phosphate-containing compound metabolic process;phosphorus metabolic process;primary metabolic process;protein dephosphorylati…	catalytic activity;hydrolase activity;hydrolase activity, acting on ester bonds;phosphatase activity;phosphoprotein phosphatase activity;phosphoric ester hydrolase activity;protein tyrosine phosphatase activity	cell body;cell part;cell projection;cytoplasm;cytoskeleton;extracellular membrane-bounded organelle;extracellular organelle;extracellular region part;extracellular vesicular exosome;intracellular membrane-bounded organelle;intracellular non-membrane-bounded organelle;intracellular organelle;intracellular part;lamellipodium;membrane;membrane-bounded organelle;membrane-bounded vesicle;neuron projec…		3D-structure;Alternativesplicing;Cellprojection;Coiledcoil;Completeproteome;Cytoplasm;Cytoskeleton;Hydrolase;Nucleus;Phosphoprotein;Polymorphism;Proteinphosphatase;Referenceproteome;Repeat	1	0	0.986353	>sp|Q12923|PTN13_HUMAN Tyrosine-protein phosphatase non-receptor type 13 OS=Homo sapiens (Human) OX=9606 GN=PTPN13 PE=1 SV=2;>sp|Q12923-2|PTN13-2_HUMAN Isoform of Q12923, Isoform 2 of Tyrosine-protein phosphatase non-receptor type 13 OS=Homo sapiens (Human) OX=9606 GN=PTPN13 PE=1 SV=2;>sp|Q12923-3|PTN13-3_HUMAN Isoform of Q12923, Isoform 3 of Tyrosine-protein phosphatase non-receptor type 13 OS=H…
O00560;O00560-3	O00560;O00560-3	SDCBP	Syntenin-1;Isoform of O00560, Isoform 3 of Syntenin-1	SDCB1_HUMAN;SDCB1-3_HUMAN	0.458439	-0.0736355		0.000549569	-1.17306	+	0.00933	-0.970172	+	0.168853	0.129254		7.35294e-06	+	actin cytoskeleton organization;actin filament-based process;axon guidance;biological regulation;cell communication;cell projection assembly;cell projection organization;cell surface receptor linked signaling pathway;cell-cell signaling;cellular component assembly;cellular component assembly at cellular level;cellular component organization;cellular component organization at cellular level;cellul…	binding;binding, bridging;cytokine receptor binding;cytoskeletal adaptor activity;cytoskeletal protein binding;frizzled binding;G-protein-coupled receptor binding;growth factor receptor binding;identical protein binding;interleukin-5 receptor binding;protein binding;protein binding, bridging;protein dimerization activity;protein heterodimerization activity;protein N-terminus binding;receptor bind…	adherens junction;anchoring junction;blood microparticle;cell junction;cell part;cell-substrate adherens junction;cell-substrate junction;cytoplasm;cytoplasmic membrane-bounded vesicle;cytoplasmic part;cytoplasmic vesicle;cytoskeleton;cytosol;endoplasmic reticulum membrane;endoplasmic reticulum part;extracellular membrane-bounded organelle;extracellular organelle;extracellular region part;extrace…		3D-structure;Acetylation;Alternativesplicing;Celljunction;Cellmembrane;Completeproteome;Cytoplasm;Cytoskeleton;Directproteinsequencing;Endoplasmicreticulum;Membrane;Nucleus;Phosphoprotein;Polymorphism;Referenceproteome;Repeat	3	0	1.06424	>sp|O00560|SDCB1_HUMAN Syntenin-1 OS=Homo sapiens (Human) OX=9606 GN=SDCBP PE=1 SV=1;>sp|O00560-3|SDCB1-3_HUMAN Isoform of O00560, Isoform 3 of Syntenin-1 OS=Homo sapiens (Human) OX=9606 GN=SDCBP PE=1 SV=1
H0YNY8;O00470;O00470-2;U3KPR8	H0YNY8;O00470;O00470-2;U3KPR8	MEIS1	Isoform of O00470, Homeobox domain-containing protein;Homeobox protein Meis1;Isoform of O00470, Isoform 2 of Homeobox protein Meis1;Isoform of O00470, Homeobox domain-containing protein	H0YNY8_HUMAN;MEIS1_HUMAN;MEIS1-2_HUMAN;U3KPR8_HUMAN	0.0174528	-0.922852	+	0	-2.45893	+	0.0282969	-0.96774	+	0.00669573	0.568339	+	0	+	anatomical structure development;anatomical structure formation involved in morphogenesis;anatomical structure morphogenesis;angiogenesis;biological regulation;cell development;cellular developmental process;cellular process;definitive hemopoiesis;developmental process;hemopoiesis;hemopoietic or lymphoid organ development;lens morphogenesis in camera-type eye;megakaryocyte development;negative re…	binding;chromatin binding;core promoter proximal region DNA binding;core promoter proximal region sequence-specific DNA binding;DNA binding;nucleic acid binding;nucleic acid binding transcription factor activity;regulatory region DNA binding;regulatory region nucleic acid binding;RNA polymerase II core promoter proximal region sequence-specific DNA binding;RNA polymerase II core promoter proximal…	cell part;intracellular membrane-bounded organelle;intracellular organelle;intracellular organelle part;intracellular part;macromolecular complex;membrane-bounded organelle;nuclear part;nucleoplasm part;nucleus;organelle;organelle part;protein complex;transcription factor complex		Activator;Alternativesplicing;Completeproteome;Developmentalprotein;DNA-binding;Homeobox;Nucleus;Polymorphism;Proteomicsidentification;Referenceproteome;Transcription	1	0	0.992459	>tr|H0YNY8|H0YNY8_HUMAN Isoform of O00470, Homeobox domain-containing protein OS=Homo sapiens (Human) OX=9606 GN=MEIS1 PE=1 SV=1;>sp|O00470|MEIS1_HUMAN Homeobox protein Meis1 OS=Homo sapiens (Human) OX=9606 GN=MEIS1 PE=1 SV=1;>sp|O00470-2|MEIS1-2_HUMAN Isoform of O00470, Isoform 2 of Homeobox protein Meis1 OS=Homo sapiens (Human) OX=9606 GN=MEIS1 PE=1 SV=1;>tr|U3KPR8|U3KPR8_HUMAN Isoform of O0047…
Q14257;Q14257-2	Q14257;Q14257-2	RCN2	Reticulocalbin-2;Isoform of Q14257, Isoform 2 of Reticulocalbin-2	RCN2_HUMAN;RCN2-2_HUMAN	0.000419263	-0.652957	+	9.68858e-05	-1.8661	+	0.0120291	-0.96553	+	0.0193204	0.247611	+	0	+		binding;calcium ion binding;cation binding;ion binding;metal ion binding	cell part;cytoplasmic part;endoplasmic reticulum;endoplasmic reticulum lumen;endoplasmic reticulum part;intracellular membrane-bounded organelle;intracellular non-membrane-bounded organelle;intracellular organelle;intracellular organelle lumen;intracellular organelle part;intracellular part;membrane-bounded organelle;membrane-enclosed lumen;non-membrane-bounded organelle;nuclear part;nucleolus;or…		Alternativesplicing;Calcium;Completeproteome;Directproteinsequencing;Endoplasmicreticulum;Metal-binding;Referenceproteome;Repeat;Signal	11	0	1.05416	>sp|Q14257|RCN2_HUMAN Reticulocalbin-2 OS=Homo sapiens (Human) OX=9606 GN=RCN2 PE=1 SV=1;>sp|Q14257-2|RCN2-2_HUMAN Isoform of Q14257, Isoform 2 of Reticulocalbin-2 OS=Homo sapiens (Human) OX=9606 GN=RCN2 PE=1 SV=1
P17096-2	P17096-2	HMGA1	Isoform of P17096, Isoform HMG-Y of High mobility group protein HMG-I/HMG-Y	HMGA1-2_HUMAN	0.000572165	-0.796497	+	0.000102881	-1.60794	+	0.00934328	-0.965395	+	0.259249	-0.153951		0	+	aging;base-excision repair;biological regulation;biosynthetic process;cell aging;cellular biosynthetic process;cellular component assembly;cellular component assembly at cellular level;cellular component disassembly;cellular component disassembly at cellular level;cellular component organization;cellular component organization at cellular level;cellular component organization or biogenesis;cellul…	5'-deoxyribose-5-phosphate lyase activity;AT DNA binding;binding;carbon-oxygen lyase activity;catalytic activity;DNA binding;DNA-(apurinic or apyrimidinic site) lyase activity;enzyme binding;hormone receptor binding;ligand-dependent nuclear receptor transcription coactivator activity;lyase activity;nuclear hormone receptor binding;nucleic acid binding;peroxisome proliferator activated receptor bi…	adherens junction;anchoring junction;cell junction;cell part;cell-substrate adherens junction;cell-substrate junction;chromatin;chromosomal part;cytoplasmic part;cytosol;focal adhesion;heterochromatin;intracellular membrane-bounded organelle;intracellular organelle;intracellular organelle part;intracellular part;macromolecular complex;membrane-bounded organelle;nuclear part;nucleoplasm;nucleoplas…		3D-structure;Acetylation;Alternativesplicing;Chromosomalrearrangement;Chromosome;Completeproteome;Directproteinsequencing;DNA-binding;Host-virusinteraction;Methylation;Nucleus;Phosphoprotein;Referenceproteome;Repeat;Transcription;Transcriptionregulation	2	0	1.06737	>sp|P17096-2|HMGA1-2_HUMAN Isoform of P17096, Isoform HMG-Y of High mobility group protein HMG-I/HMG-Y OS=Homo sapiens (Human) OX=9606 GN=HMGA1 PE=1 SV=3
F6SKB8;Q9NVZ3;Q9NVZ3-2;Q9NVZ3-3;Q9NVZ3-4	F6SKB8;Q9NVZ3;Q9NVZ3-2;Q9NVZ3-3;Q9NVZ3-4	NECAP2	Isoform of Q9NVZ3, DUF1681 domain-containing protein;Adaptin ear-binding coat-associated protein 2;Isoform of Q9NVZ3, Isoform 2 of Adaptin ear-binding coat-associated protein 2;Isoform of Q9NVZ3, Isoform 3 of Adaptin ear-binding coat-associated protein 2;Isoform of Q9NVZ3, Isoform 4 of Adaptin ear-binding coat-associated protein 2	F6SKB8_HUMAN;NECP2_HUMAN;NECP2-2_HUMAN;NECP2-3_HUMAN;NECP2-4_HUMAN	0.419189	-0.251207		0.00249538	-1.54079	+	0.0320492	-0.964317	+	0.450035	0.32527		0.000464396	+	cellular component organization;cellular component organization or biogenesis;cellular membrane organization;cellular process;endocytosis;establishment of localization;establishment of protein localization;membrane invagination;membrane organization;protein transport;transport;vesicle-mediated transport		cell part;clathrin coat;clathrin vesicle coat;coated pit;cytoplasmic part;cytoplasmic vesicle part;intracellular;intracellular organelle part;intracellular part;macromolecular complex;membrane;membrane coat;membrane part;organelle part;plasma membrane;protein complex;vesicle coat		Alternativesplicing;Cellmembrane;Completeproteome;Cytoplasmicvesicle;Endocytosis;Membrane;Polymorphism;Proteintransport;Proteomicsidentification;Referenceproteome;Repeat;Transport	1	0	0.930626	>tr|F6SKB8|F6SKB8_HUMAN Isoform of Q9NVZ3, DUF1681 domain-containing protein OS=Homo sapiens (Human) OX=9606 GN=NECAP2 PE=1 SV=1;>sp|Q9NVZ3|NECP2_HUMAN Adaptin ear-binding coat-associated protein 2 OS=Homo sapiens (Human) OX=9606 GN=NECAP2 PE=1 SV=1;>sp|Q9NVZ3-2|NECP2-2_HUMAN Isoform of Q9NVZ3, Isoform 2 of Adaptin ear-binding coat-associated protein 2 OS=Homo sapiens (Human) OX=9606 GN=NECAP2 PE…
Q9HAJ7	Q9HAJ7	SAP30L	Histone deacetylase complex subunit SAP30L	SP30L_HUMAN	0.00449965	-0.842923	+	0	-1.61522	+	0.00457416	-0.96429	+	0.337572	-0.191992		0	+	biological regulation;biosynthetic process;cellular biosynthetic process;cellular component organization;cellular component organization at cellular level;cellular component organization or biogenesis;cellular component organization or biogenesis at cellular level;cellular macromolecule biosynthetic process;cellular macromolecule metabolic process;cellular metabolic process;cellular nitrogen comp…	binding;cation binding;DNA binding;ion binding;metal ion binding;nucleic acid binding	cell part;intracellular non-membrane-bounded organelle;intracellular organelle;intracellular organelle part;intracellular part;non-membrane-bounded organelle;nuclear part;nucleolus;nucleoplasm;organelle;organelle part		Acetylation;Alternativesplicing;Completeproteome;DNA-binding;Metal-binding;Nucleus;Phosphoprotein;Referenceproteome;Repressor;Transcription;Transcriptionregulation;Zinc;Zinc-finger	1	0	0.951025	>sp|Q9HAJ7|SP30L_HUMAN Histone deacetylase complex subunit SAP30L OS=Homo sapiens (Human) OX=9606 GN=SAP30L PE=1 SV=1
O94919	O94919	ENDOD1	Endonuclease domain-containing 1 protein	ENDD1_HUMAN	0.000151603	1.81427	+	0.95975	-0.0176466		0.0133457	-0.961877	+	0.0153686	0.870044	+	1.09409e-05	+		binding;catalytic activity;cation binding;endonuclease activity;hydrolase activity;hydrolase activity, acting on ester bonds;ion binding;metal ion binding;nuclease activity;nucleic acid binding	cell part;extracellular membrane-bounded organelle;extracellular organelle;extracellular region part;extracellular vesicular exosome;membrane;membrane-bounded organelle;membrane-bounded vesicle;organelle;vesicle	Apoptosis	Acetylation;Completeproteome;Endonuclease;Hydrolase;Nuclease;Polymorphism;Referenceproteome;Secreted;Signal	1	0	0.977571	>sp|O94919|ENDD1_HUMAN Endonuclease domain-containing 1 protein OS=Homo sapiens (Human) OX=9606 GN=ENDOD1 PE=1 SV=2
P46940	P46940	IQGAP1	Ras GTPase-activating-like protein IQGAP1	IQGA1_HUMAN	0.00394161	0.623034	+	0.00347029	-0.842028	+	0.0107905	-0.960554	+	0.00890684	0.504508	+	8.63198e-05	+	anatomical structure development;biological regulation;cell development;cell surface receptor linked signaling pathway;cellular developmental process;cellular metabolic process;cellular process;cellular response to calcium ion;cellular response to chemical stimulus;cellular response to endogenous stimulus;cellular response to epidermal growth factor stimulus;cellular response to fibroblast growth…	binding;calcium ion binding;calmodulin binding;cation binding;enzyme activator activity;enzyme binding;enzyme inhibitor activity;enzyme regulator activity;GTPase activator activity;GTPase inhibitor activity;GTPase regulator activity;ion binding;kinase activator activity;kinase binding;kinase regulator activity;lipid binding;metal ion binding;nucleoside-triphosphatase regulator activity;phosphatas…	actin filament;adherens junction;anchoring junction;axon;cell junction;cell leading edge;cell part;cell projection;cell projection part;cell-substrate adherens junction;cell-substrate junction;cytoplasm;cytoplasmic part;cytoskeletal part;cytosol;extracellular membrane-bounded organelle;extracellular organelle;extracellular region part;extracellular vesicular exosome;extrinsic to internal side of …	Regulation of actin cytoskeleton	3D-structure;Acetylation;Calmodulin-binding;Cellmembrane;Completeproteome;Directproteinsequencing;Membrane;Phosphoprotein;Polymorphism;Referenceproteome;Repeat	18	0	1.05056	>sp|P46940|IQGA1_HUMAN Ras GTPase-activating-like protein IQGAP1 OS=Homo sapiens (Human) OX=9606 GN=IQGAP1 PE=1 SV=1
P36915	P36915	GNL1	Guanine nucleotide-binding protein-like 1	GNL1_HUMAN	0.512137	-0.110665		0.000168919	-1.27617	+	0.00923388	-0.960348	+	0.0403629	0.205153	+	0	+	adaptive immune response;adaptive immune response based on somatic recombination of immune receptors built from immunoglobulin superfamily domains;biological regulation;cellular component biogenesis;cellular component biogenesis at cellular level;cellular component organization or biogenesis;cellular component organization or biogenesis at cellular level;cellular process;cellular response to stim…	binding;catalytic activity;GTP binding;GTPase activity;guanyl nucleotide binding;guanyl ribonucleotide binding;hydrolase activity;hydrolase activity, acting on acid anhydrides;hydrolase activity, acting on acid anhydrides, in phosphorus-containing anhydrides;nucleoside-triphosphatase activity;nucleotide binding;purine nucleotide binding;purine ribonucleoside triphosphate binding;purine ribonucleo…	cell part;extracellular region part;extracellular space;intracellular membrane-bounded organelle;intracellular organelle;intracellular part;membrane-bounded organelle;nucleus;organelle		Alternativesplicing;Completeproteome;GTP-binding;Nucleotide-binding;Phosphoprotein;Referenceproteome	5	0	1.03613	>sp|P36915|GNL1_HUMAN Guanine nucleotide-binding protein-like 1 OS=Homo sapiens (Human) OX=9606 GN=GNL1 PE=1 SV=2
Q15758	Q15758	SLC1A5	Neutral amino acid transporter B(0)	AAAT_HUMAN	0.804183	0.0770111		0.000441939	-1.74164	+	0.042352	-0.958994	+	0.00286979	0.859658	+	4.0747e-05	+	amine transport;amino acid transport;carboxylic acid transport;cellular process;establishment of localization;extracellular amino acid transport;extracellular transport;glutamine transport;ion transport;neutral amino acid transport;nitrogen compound transport;organic acid transport;organic substance transport;transmembrane transport;transport	active transmembrane transporter activity;amine transmembrane transporter activity;amino acid transmembrane transporter activity;anion transmembrane transporter activity;anion:cation symporter activity;carboxylic acid transmembrane transporter activity;cation transmembrane transporter activity;dicarboxylic acid transmembrane transporter activity;inorganic cation transmembrane transporter activity…	cell part;cytoplasmic membrane-bounded vesicle;cytoplasmic part;cytoplasmic vesicle;extracellular membrane-bounded organelle;extracellular organelle;extracellular region part;extracellular vesicular exosome;Golgi apparatus;integral to membrane;integral to plasma membrane;intracellular membrane-bounded organelle;intracellular organelle;intracellular part;intrinsic to membrane;intrinsic to plasma m…	Protein digestion and absorption	Acetylation;Alternativeinitiation;Alternativesplicing;Cellmembrane;Completeproteome;Glycoprotein;Hostcellreceptorforvirusentry;Membrane;Phosphoprotein;Polymorphism;Receptor;Referenceproteome;Symport;Transmembrane;Transmembranehelix;Transport	2	0	1.04463	>sp|Q15758|AAAT_HUMAN Neutral amino acid transporter B(0) OS=Homo sapiens (Human) OX=9606 GN=SLC1A5 PE=1 SV=2
P51531;P51531-2	P51531;P51531-2	SMARCA2	Probable global transcription activator SNF2L2;Isoform of P51531, Isoform Short of Probable global transcription activator SNF2L2	SMCA2_HUMAN;SMCA2-2_HUMAN	0.00771547	0.899352	+	0.889545	0.0151184		0.00499301	-0.954846	+	0.789294	-0.0706123		3.06306e-05	+	anatomical structure development;aortic smooth muscle cell differentiation;biological regulation;cell differentiation;cellular component organization;cellular component organization at cellular level;cellular component organization or biogenesis;cellular component organization or biogenesis at cellular level;cellular developmental process;cellular process;chromatin modification;chromatin organiza…	adenyl nucleotide binding;adenyl ribonucleotide binding;ATP binding;ATPase activity;ATPase activity, coupled;binding;catalytic activity;DNA binding;DNA-dependent ATPase activity;helicase activity;hydrolase activity;hydrolase activity, acting on acid anhydrides;hydrolase activity, acting on acid anhydrides, in phosphorus-containing anhydrides;nucleic acid binding;nucleoside-triphosphatase activity…	cell part;chromatin;chromatin remodeling complex;chromosomal part;cytoskeleton;intermediate filament cytoskeleton;intracellular membrane-bounded organelle;intracellular non-membrane-bounded organelle;intracellular organelle;intracellular organelle part;intracellular part;macromolecular complex;membrane-bounded organelle;nBAF complex;non-membrane-bounded organelle;npBAF complex;nuclear chromatin;n…		3D-structure;Acetylation;Activator;Alternativesplicing;ATP-binding;Bromodomain;Completeproteome;Diseasemutation;DNA-binding;Helicase;Hydrolase;Hypotrichosis;Mentalretardation;Neurogenesis;Nucleotide-binding;Nucleus;Phosphoprotein;Polymorphism;Referenceproteome;Schizophrenia;Transcription;Transcriptionregulation	1	0	0.97139	>sp|P51531|SMCA2_HUMAN Probable global transcription activator SNF2L2 OS=Homo sapiens (Human) OX=9606 GN=SMARCA2 PE=1 SV=2;>sp|P51531-2|SMCA2-2_HUMAN Isoform of P51531, Isoform Short of Probable global transcription activator SNF2L2 OS=Homo sapiens (Human) OX=9606 GN=SMARCA2 PE=1 SV=2
E5RFM2;E5RH67;E5RJF8;E5RK82;H0YBL5;O15182	E5RFM2;E5RH67;E5RJF8;E5RK82;H0YBL5;O15182	CETN3	Isoform of O15182, Centrin-3;Isoform of O15182, Centrin-3;Isoform of O15182, Centrin-3;Isoform of O15182, Centrin-3;Isoform of O15182, Centrin-3 (Fragment);Centrin-3	E5RFM2_HUMAN;E5RH67_HUMAN;E5RJF8_HUMAN;E5RK82_HUMAN;H0YBL5_HUMAN;CETN3_HUMAN	0.0080326	-0.459923	+	4.83592e-05	-1.79422	+	0.00610909	-0.954651	+	0.0378804	0.379644	+	0	+	cell cycle phase;cell cycle process;cell division;cellular component organization;cellular component organization at cellular level;cellular component organization or biogenesis;cellular component organization or biogenesis at cellular level;cellular process;centrosome cycle;centrosome organization;microtubule organizing center organization;mitosis;nuclear division;organelle fission;organelle org…	binding;calcium ion binding;cation binding;ion binding;metal ion binding	cell part;cell projection;cell projection part;centriole;centrosome;ciliary transition zone;cilium;cilium part;cytoplasmic part;cytoskeletal part;intracellular non-membrane-bounded organelle;intracellular organelle;intracellular organelle part;intracellular part;microtubule organizing center;microtubule organizing center part;non-membrane-bounded organelle;nonmotile primary cilium;nuclear part;nu…		Calcium;Cellcycle;Celldivision;Completeproteome;Cytoplasm;Cytoskeleton;Metal-binding;Mitosis;Nucleus;Polymorphism;Proteomicsidentification;Referenceproteome;Repeat	1	0	0.991076	>tr|E5RFM2|E5RFM2_HUMAN Isoform of O15182, Centrin-3 OS=Homo sapiens (Human) OX=9606 GN=CETN3 PE=1 SV=1;>tr|E5RH67|E5RH67_HUMAN Isoform of O15182, Centrin-3 OS=Homo sapiens (Human) OX=9606 GN=CETN3 PE=1 SV=1;>tr|E5RJF8|E5RJF8_HUMAN Isoform of O15182, Centrin-3 OS=Homo sapiens (Human) OX=9606 GN=CETN3 PE=1 SV=1;>tr|E5RK82|E5RK82_HUMAN Isoform of O15182, Centrin-3 OS=Homo sapiens (Human) OX=9606 GN…
P09486	P09486	SPARC	SPARC	SPRC_HUMAN	0.00556863	0.630569	+	0.00788077	-1.08953	+	0.0349802	-0.950146	+	0.00703226	0.769955	+	0.000588306	+	anatomical structure development;biological regulation;blood coagulation;bone development;cell activation;cellular component organization;cellular component organization at cellular level;cellular component organization or biogenesis;cellular component organization or biogenesis at cellular level;cellular membrane organization;cellular process;cellular response to chemical stimulus;cellular respo…	binding;calcium ion binding;cation binding;collagen binding;extracellular matrix binding;ion binding;metal ion binding;protein binding	basement membrane;cell part;cell surface;cytoplasm;cytoplasmic membrane-bounded vesicle;cytoplasmic membrane-bounded vesicle lumen;cytoplasmic part;cytoplasmic vesicle;cytoplasmic vesicle membrane;cytoplasmic vesicle part;endocytic vesicle lumen;extracellular matrix part;extracellular region;extracellular region part;extracellular space;intracellular membrane-bounded organelle;intracellular organ…		3D-structure;Basementmembrane;Calcium;Completeproteome;Copper;Directproteinsequencing;Disulfidebond;Extracellularmatrix;Glycoprotein;Metal-binding;Polymorphism;Referenceproteome;Secreted;Signal	7	0	1.0365	>sp|P09486|SPRC_HUMAN SPARC OS=Homo sapiens (Human) OX=9606 GN=SPARC PE=1 SV=1
P80723	P80723	BASP1	Brain acid soluble protein 1	BASP1_HUMAN	0.000338686	-0.665432	+	0.00413352	-0.785522	+	0.00965534	-0.948767	+	0.000254777	-0.828676	+	0	+	anatomical structure development;anatomical structure morphogenesis;anterior/posterior pattern specification;biological regulation;cell differentiation;cell differentiation involved in kidney development;cell morphogenesis;cell morphogenesis involved in differentiation;cellular component morphogenesis;cellular component organization;cellular component organization or biogenesis;cellular developme…	binding;DNA binding;nucleic acid binding;protein binding;protein binding transcription factor activity;protein domain specific binding;regulatory region DNA binding;regulatory region nucleic acid binding;transcription cofactor activity;transcription corepressor activity;transcription factor binding transcription factor activity;transcription regulatory region DNA binding	cell junction;cell part;cell projection part;cytoplasm;cytoskeleton;extracellular membrane-bounded organelle;extracellular organelle;extracellular region part;extracellular vesicular exosome;growth cone;intracellular membrane-bounded organelle;intracellular non-membrane-bounded organelle;intracellular organelle;intracellular organelle part;intracellular part;membrane;membrane-bounded organelle;me…		Alternativesplicing;Cellmembrane;Cellprojection;Completeproteome;Directproteinsequencing;Lipoprotein;Membrane;Myristate;Phosphoprotein;Polymorphism;Referenceproteome	9	0	1.05575	>sp|P80723|BASP1_HUMAN Brain acid soluble protein 1 OS=Homo sapiens (Human) OX=9606 GN=BASP1 PE=1 SV=2
Q01650	Q01650	SLC7A5	Large neutral amino acids transporter small subunit 1	LAT1_HUMAN	0.888677	-0.0338484		0.000199673	-1.77744	+	0.0209682	-0.948735	+	0.000756522	0.794856	+	5.2597e-06	+	amine metabolic process;amine transport;amino acid transmembrane transport;amino acid transport;anatomical structure development;aromatic amino acid transport;biological regulation;blood coagulation;branched-chain aliphatic amino acid transport;carboxylic acid metabolic process;carboxylic acid transport;cell differentiation;cell migration;cell motility;cellular amine metabolic process;cellular am…	active transmembrane transporter activity;amine transmembrane transporter activity;amino acid transmembrane transporter activity;antigen binding;antiporter activity;aromatic amino acid transmembrane transporter activity;binding;carboxylic acid transmembrane transporter activity;L-amino acid transmembrane transporter activity;L-leucine transmembrane transporter activity;L-phenylalanine transmembra…	apical plasma membrane;cell part;cytoplasm;cytoplasmic part;cytosol;extracellular membrane-bounded organelle;extracellular organelle;extracellular region part;extracellular vesicular exosome;integral to membrane;integral to plasma membrane;intracellular membrane-bounded organelle;intracellular non-membrane-bounded organelle;intracellular organelle;intracellular organelle part;intracellular part;i…		Amino-acidtransport;Cellmembrane;Completeproteome;Cytoplasm;Developmentalprotein;Differentiation;Directproteinsequencing;Disulfidebond;Glycoprotein;Isopeptidebond;Membrane;Neurogenesis;Phosphoprotein;Polymorphism;Referenceproteome;Transmembrane;Transmembranehelix;Transport;Ublconjugation	6	0	1.06294	>sp|Q01650|LAT1_HUMAN Large neutral amino acids transporter small subunit 1 OS=Homo sapiens (Human) OX=9606 GN=SLC7A5 PE=1 SV=2
B1AJS1;O14525;O14525-2;O14525-3	B1AJS1;O14525;O14525-2;O14525-3	ASTN1	Isoform of O14525, Astrotactin-1;Astrotactin-1;Isoform of O14525, Isoform 1 of Astrotactin-1;Isoform of O14525, Isoform 3 of Astrotactin-1	B1AJS1_HUMAN;ASTN1_HUMAN;ASTN1-2_HUMAN;ASTN1-3_HUMAN	0.290756	-0.444002		0.000214916	-0.594019	+	0.0357028	-0.947385	+	0.00546706	-0.797369	+	0.000183512	+	behavior;biological adhesion;cell adhesion;cell migration;cell motility;cell-cell adhesion;cellular component movement;cellular process;locomotion;locomotory behavior;neuron cell-cell adhesion;neuron migration;response to stimulus		cell part;cytoplasmic part;endosome;external side of plasma membrane;integral to membrane;intracellular membrane-bounded organelle;intracellular organelle;intracellular part;intrinsic to membrane;membrane part;membrane-bounded organelle;organelle;plasma membrane part		Alternativesplicing;Celladhesion;Completeproteome;Disulfidebond;EGF-likedomain;Glycoprotein;Membrane;Polymorphism;Proteomicsidentification;Referenceproteome;Repeat;Signal;Transmembrane;Transmembranehelix	1	0	0.94229	>tr|B1AJS1|B1AJS1_HUMAN Isoform of O14525, Astrotactin-1 OS=Homo sapiens (Human) OX=9606 GN=ASTN1 PE=1 SV=1;>sp|O14525|ASTN1_HUMAN Astrotactin-1 OS=Homo sapiens (Human) OX=9606 GN=ASTN1 PE=1 SV=3;>sp|O14525-2|ASTN1-2_HUMAN Isoform of O14525, Isoform 1 of Astrotactin-1 OS=Homo sapiens (Human) OX=9606 GN=ASTN1 PE=1 SV=3;>sp|O14525-3|ASTN1-3_HUMAN Isoform of O14525, Isoform 3 of Astrotactin-1 OS=Hom…
Q8TB52	Q8TB52	FBXO30	F-box only protein 30	FBX30_HUMAN	0.39534	0.351197		0.0111626	-1.23356	+	0.038878	-0.945219	+	0.24145	0.639536		0.00955953	+		acid-amino acid ligase activity;binding;catalytic activity;cation binding;ion binding;ligase activity;ligase activity, forming carbon-nitrogen bonds;metal ion binding;small conjugating protein ligase activity;transition metal ion binding;ubiquitin-protein ligase activity;zinc ion binding			3D-structure;Completeproteome;Metal-binding;Polymorphism;Referenceproteome;Ublconjugation;Ublconjugationpathway;Zinc;Zinc-finger	2	0	0.973993	>sp|Q8TB52|FBX30_HUMAN F-box only protein 30 OS=Homo sapiens (Human) OX=9606 GN=FBXO30 PE=1 SV=3
A0A087WUL4;A0A087WX23;A0A087WXK2;A0A087WZG9;B4DSP0;Q86TG7;Q86TG7-2	A0A087WUL4;A0A087WX23;A0A087WXK2;A0A087WZG9;B4DSP0;Q86TG7;Q86TG7-2	PEG10	Isoform of Q86TG7, CCHC-type domain-containing protein;Isoform of Q86TG7, CCHC-type domain-containing protein;Isoform of Q86TG7, CCHC-type domain-containing protein;Isoform of Q86TG7, CCHC-type domain-containing protein;Isoform of Q86TG7, CCHC-type domain-containing protein;Retrotransposon-derived protein PEG10;Isoform of Q86TG7, Isoform 2 of Retrotransposon-derived protein PEG10	A0A087WUL4_HUMAN;A0A087WX23_HUMAN;A0A087WXK2_HUMAN;A0A087WZG9_HUMAN;B4DSP0_HUMAN;PEG10_HUMAN;PEG10-2_HUMAN	5.26316e-05	2.01855	+	0.000988345	0.73782	+	0.00841527	-0.942247	+	0.0425471	0.338479	+	0	+	anatomical structure development;apoptosis;biological regulation;cell death;cell differentiation;cellular developmental process;cellular process;death;developmental process;negative regulation of biological process;negative regulation of cell communication;negative regulation of cellular process;negative regulation of response to stimulus;negative regulation of signal transduction;negative regula…	binding;cation binding;DNA binding;ion binding;metal ion binding;nucleic acid binding;transition metal ion binding;zinc ion binding	cell part;cytoplasm;intracellular membrane-bounded organelle;intracellular organelle;intracellular part;membrane-bounded organelle;nucleus;organelle		Apoptosis;Coiledcoil;Completeproteome;Cytoplasm;Differentiation;DNA-binding;Metal-binding;Nucleus;Phosphoprotein;Proteomicsidentification;Referenceproteome;Ribosomalframeshifting;Transposableelement;Zinc;Zinc-finger	1	0	0.847016	>tr|A0A087WUL4|A0A087WUL4_HUMAN Isoform of Q86TG7, CCHC-type domain-containing protein OS=Homo sapiens (Human) OX=9606 GN=PEG10 PE=1 SV=1;>tr|A0A087WX23|A0A087WX23_HUMAN Isoform of Q86TG7, CCHC-type domain-containing protein OS=Homo sapiens (Human) OX=9606 GN=PEG10 PE=1 SV=1;>tr|A0A087WXK2|A0A087WXK2_HUMAN Isoform of Q86TG7, CCHC-type domain-containing protein OS=Homo sapiens (Human) OX=9606 GN=P…
A0A0C4DGQ6;Q96P16	A0A0C4DGQ6;Q96P16	RPRD1A	Isoform of Q96P16, CID domain-containing protein;Regulation of nuclear pre-mRNA domain-containing protein 1A	A0A0C4DGQ6_HUMAN;RPR1A_HUMAN	0.0514215	-0.30653		0.000234074	-1.5427	+	0.0114018	-0.940081	+	0.0957287	0.29609		0	+	biological regulation;cellular macromolecule metabolic process;cellular metabolic process;cellular process;cellular protein metabolic process;dephosphorylation;dephosphorylation of RNA polymerase II C-terminal domain;macromolecule metabolic process;macromolecule modification;metabolic process;phosphate-containing compound metabolic process;phosphorus metabolic process;primary metabolic process;pr…		cell part;DNA-directed RNA polymerase II, holoenzyme;intracellular organelle part;intracellular part;macromolecular complex;nuclear part;nucleoplasm part;organelle part;protein complex		3D-structure;Acetylation;Alternativesplicing;Coiledcoil;Completeproteome;Directproteinsequencing;Phosphoprotein;Polymorphism;Proteomicsidentification;Referenceproteome	6	0	1.03462	>tr|A0A0C4DGQ6|A0A0C4DGQ6_HUMAN Isoform of Q96P16, CID domain-containing protein OS=Homo sapiens (Human) OX=9606 GN=RPRD1A PE=1 SV=1;>sp|Q96P16|RPR1A_HUMAN Regulation of nuclear pre-mRNA domain-containing protein 1A OS=Homo sapiens (Human) OX=9606 GN=RPRD1A PE=1 SV=1
Q5KU26	Q5KU26	COLEC12	Collectin-12	COL12_HUMAN	0.00028483	-0.750279	+	0.000309915	-1.47443	+	0.00407018	-0.939635	+	0.476836	-0.215488		0	+	activation of immune response;activation of innate immune response;biological regulation;carbohydrate mediated signaling;cell recognition;cellular component assembly;cellular component organization;cellular component organization or biogenesis;cellular membrane organization;cellular process;cellular response to carbohydrate stimulus;cellular response to chemical stimulus;cellular response to dsRN…	binding;carbohydrate binding;cargo receptor activity;cation binding;galactose binding;ion binding;lipoprotein particle binding;low-density lipoprotein particle binding;metal ion binding;molecular transducer activity;monosaccharide binding;pattern recognition receptor activity;protein-lipid complex binding;receptor activity;scavenger receptor activity;signal transducer activity;signaling receptor …	cell part;collagen;cytoplasmic part;cytoplasmic vesicle membrane;cytoplasmic vesicle part;endocytic vesicle membrane;extracellular matrix part;extracellular membrane-bounded organelle;extracellular organelle;extracellular region part;extracellular vesicular exosome;integral to membrane;intracellular organelle part;intracellular part;intrinsic to membrane;membrane;membrane part;membrane-bounded or…	Phagosome	3D-structure;Calcium;Coiledcoil;Collagen;Completeproteome;Disulfidebond;Glycoprotein;Lectin;Membrane;Metal-binding;Polymorphism;Receptor;Referenceproteome;Repeat;Signal-anchor;Transmembrane;Transmembranehelix	6	0	1.01485	>sp|Q5KU26|COL12_HUMAN Collectin-12 OS=Homo sapiens (Human) OX=9606 GN=COLEC12 PE=1 SV=3
Q9HBM1	Q9HBM1	SPC25	Kinetochore protein Spc25	SPC25_HUMAN	0.0840272	0.64905		0.597445	0.273001		0.0395526	-0.939259	+	0.346741	-0.563211		0.015971	+	biological regulation;cell cycle;cell cycle phase;cell cycle process;cell division;cellular component organization;cellular component organization at cellular level;cellular component organization or biogenesis;cellular component organization or biogenesis at cellular level;cellular process;cellular response to stimulus;chromosome segregation;cytoskeleton organization;intracellular signal transdu…		cell part;chromosomal part;condensed chromosome kinetochore;cytoplasmic part;cytosol;intracellular membrane-bounded organelle;intracellular non-membrane-bounded organelle;intracellular organelle;intracellular organelle part;intracellular part;kinetochore;macromolecular complex;membrane-bounded organelle;Ndc80 complex;non-membrane-bounded organelle;nucleus;organelle;organelle part;protein complex		3D-structure;Cellcycle;Celldivision;Centromere;Chromosome;Coiledcoil;Completeproteome;Kinetochore;Mitosis;Nucleus;Phosphoprotein;Referenceproteome	2	0	0.955873	>sp|Q9HBM1|SPC25_HUMAN Kinetochore protein Spc25 OS=Homo sapiens (Human) OX=9606 GN=SPC25 PE=1 SV=1
J3QRN6;O94832	J3QRN6;O94832	MYO1D	Isoform of O94832, Unconventional myosin-Id;Unconventional myosin-Id	J3QRN6_HUMAN;MYO1D_HUMAN	0.251194	-0.261714		0.000223429	-1.20445	+	0.00619868	-0.938825	+	0.991639	0.00390549		1.30081e-05	+	biological regulation;cellular localization;cellular process;localization;negative regulation of catalytic activity;negative regulation of hydrolase activity;negative regulation of molecular function;negative regulation of phosphatase activity;regulation of biological process;regulation of catalytic activity;regulation of cellular metabolic process;regulation of cellular process;regulation of dep…	actin binding;actin filament binding;actin-dependent ATPase activity;adenyl nucleotide binding;adenyl ribonucleotide binding;ATP binding;ATPase activity;ATPase activity, coupled;binding;calmodulin binding;catalytic activity;cytoskeletal protein binding;hydrolase activity;hydrolase activity, acting on acid anhydrides;hydrolase activity, acting on acid anhydrides, in phosphorus-containing anhydride…	axolemma;axon;axon part;basolateral plasma membrane;brush border;cell body;cell part;cell projection;cell projection membrane;cell projection part;cytoplasmic part;cytoplasmic vesicle;cytoskeletal part;endoplasmic reticulum;endosome;extracellular membrane-bounded organelle;extracellular organelle;extracellular region part;extracellular vesicular exosome;intracellular membrane-bounded organelle;in…		Acetylation;Actin-binding;ATP-binding;Calmodulin-binding;Completeproteome;Directproteinsequencing;Motorprotein;Myosin;Nucleotide-binding;Phosphoprotein;Polymorphism;Proteomicsidentification;Referenceproteome;Repeat	5	0	0.948422	>tr|J3QRN6|J3QRN6_HUMAN Isoform of O94832, Unconventional myosin-Id OS=Homo sapiens (Human) OX=9606 GN=MYO1D PE=1 SV=1;>sp|O94832|MYO1D_HUMAN Unconventional myosin-Id OS=Homo sapiens (Human) OX=9606 GN=MYO1D PE=1 SV=2
Q9BVJ6;Q9BVJ6-3	Q9BVJ6;Q9BVJ6-3	UTP14A	U3 small nucleolar RNA-associated protein 14 homolog A;Isoform of Q9BVJ6, Isoform 3 of U3 small nucleolar RNA-associated protein 14 homolog A	UT14A_HUMAN;UT14A-3_HUMAN	0.0195497	-0.549774	+	9.51302e-05	-1.81065	+	0.0107574	-0.937925	+	0.16368	0.322947		0	+	cellular macromolecule metabolic process;cellular metabolic process;cellular nitrogen compound metabolic process;cellular process;macromolecule metabolic process;maturation of SSU-rRNA;metabolic process;ncRNA metabolic process;ncRNA processing;nitrogen compound metabolic process;nucleic acid metabolic process;nucleobase-containing compound metabolic process;primary metabolic process;RNA metabolic…		cell part;intracellular non-membrane-bounded organelle;intracellular organelle;intracellular organelle part;intracellular part;macromolecular complex;non-membrane-bounded organelle;nuclear part;nucleolus;organelle;organelle part;preribosome;ribonucleoprotein complex;small-subunit processome	Ribosome biogenesis in eukaryotes	Alternativesplicing;Citrullination;Coiledcoil;Completeproteome;Nucleus;Phosphoprotein;Polymorphism;Referenceproteome;Ribosomebiogenesis	5	0	1.00896	>sp|Q9BVJ6|UT14A_HUMAN U3 small nucleolar RNA-associated protein 14 homolog A OS=Homo sapiens (Human) OX=9606 GN=UTP14A PE=1 SV=1;>sp|Q9BVJ6-3|UT14A-3_HUMAN Isoform of Q9BVJ6, Isoform 3 of U3 small nucleolar RNA-associated protein 14 homolog A OS=Homo sapiens (Human) OX=9606 GN=UTP14A PE=1 SV=1
Q2Q1W2	Q2Q1W2	TRIM71	E3 ubiquitin-protein ligase TRIM71	LIN41_HUMAN	0.00303297	-1.58622	+	6.98254e-05	-2.96046	+	0.00669173	-0.937813	+	0.456473	0.436435		0	+	3'-UTR-mediated mRNA destabilization;anatomical structure development;anatomical structure formation involved in morphogenesis;biological regulation;cell cycle process;cell proliferation;cell surface receptor linked signaling pathway;cellular macromolecule metabolic process;cellular metabolic process;cellular nitrogen compound metabolic process;cellular process;cellular protein metabolic process;…	acid-amino acid ligase activity;binding;catalytic activity;cation binding;ion binding;ligase activity;ligase activity, forming carbon-nitrogen bonds;metal ion binding;miRNA binding;nucleic acid binding;RNA binding;small conjugating protein ligase activity;transition metal ion binding;translation regulator activity;translation repressor activity;ubiquitin-protein ligase activity;zinc ion binding	cell part;cytoplasmic mRNA processing body;cytoplasmic part;intracellular non-membrane-bounded organelle;intracellular organelle;intracellular part;macromolecular complex;non-membrane-bounded organelle;organelle;ribonucleoprotein complex;RNA granule		Acetylation;Coiledcoil;Completeproteome;Cytoplasm;Developmentalprotein;Ligase;Metal-binding;Referenceproteome;Repeat;RNA-binding;RNA-mediatedgenesilencing;Ublconjugation;Ublconjugationpathway;Zinc;Zinc-finger	6	0	0.999154	>sp|Q2Q1W2|LIN41_HUMAN E3 ubiquitin-protein ligase TRIM71 OS=Homo sapiens (Human) OX=9606 GN=TRIM71 PE=1 SV=1
A0A3B3IS62;A0A3B3ITD6;A0A3B3ITI5;Q9Y672;S4R350	A0A3B3IS62;A0A3B3ITD6;A0A3B3ITI5;Q9Y672;S4R350	ALG6	Isoform of Q9Y672, Alpha-1,3-glucosyltransferase;Isoform of Q9Y672, Alpha-1,3-glucosyltransferase;Isoform of Q9Y672, Alpha-1,3-glucosyltransferase;Dolichyl pyrophosphate Man9GlcNAc2 alpha-1,3-glucosyltransferase;Isoform of Q9Y672, Alpha-1,3-glucosyltransferase	A0A3B3IS62_HUMAN;A0A3B3ITD6_HUMAN;A0A3B3ITI5_HUMAN;ALG6_HUMAN;S4R350_HUMAN	0.373215	-0.267525		0.00567984	-0.497108	+	0.0121763	-0.932802	+	0.010635	-0.70322	+	5.67261e-05	+	biosynthetic process;carbohydrate biosynthetic process;carbohydrate metabolic process;cellular carbohydrate metabolic process;cellular lipid metabolic process;cellular macromolecule metabolic process;cellular metabolic process;cellular oligosaccharide metabolic process;cellular process;cellular protein metabolic process;dolichol-linked oligosaccharide biosynthetic process;glycosylation;lipid meta…	catalytic activity;dolichyl pyrophosphate Man9GlcNAc2 alpha-1,3-glucosyltransferase activity;glucosyltransferase activity;transferase activity;transferase activity, transferring glycosyl groups;transferase activity, transferring hexosyl groups	cell part;cytoplasmic part;endoplasmic reticulum membrane;endoplasmic reticulum part;integral to membrane;intracellular organelle part;intracellular part;intrinsic to membrane;membrane;membrane part;organelle membrane;organelle part	N-Glycan biosynthesis	Completeproteome;Congenitaldisorderofglycosylation;Diseasemutation;Endoplasmicreticulum;Glycosyltransferase;Membrane;Polymorphism;Proteomicsidentification;Referenceproteome;Transferase;Transmembrane;Transmembranehelix	1	0	0.974256	>tr|A0A3B3IS62|A0A3B3IS62_HUMAN Isoform of Q9Y672, Alpha-1,3-glucosyltransferase OS=Homo sapiens (Human) OX=9606 GN=ALG6 PE=1 SV=1;>tr|A0A3B3ITD6|A0A3B3ITD6_HUMAN Isoform of Q9Y672, Alpha-1,3-glucosyltransferase OS=Homo sapiens (Human) OX=9606 GN=ALG6 PE=1 SV=1;>tr|A0A3B3ITI5|A0A3B3ITI5_HUMAN Isoform of Q9Y672, Alpha-1,3-glucosyltransferase OS=Homo sapiens (Human) OX=9606 GN=ALG6 PE=1 SV=1;>sp|Q9…
P50225	P50225	SULT1A1	Sulfotransferase 1A1	ST1A1_HUMAN	0.00249266	-0.438878	+	5.55556e-05	-1.61117	+	0.00499248	-0.93248	+	0.0629634	0.239808		0	+	3'-phosphoadenosine 5'-phosphosulfate metabolic process;alcohol metabolic process;amine metabolic process;benzene-containing compound metabolic process;biological regulation;catecholamine metabolic process;catechol-containing compound metabolic process;cellular amine metabolic process;cellular aromatic compound metabolic process;cellular biogenic amine metabolic process;cellular hormone metabolic…	aryl sulfotransferase activity;catalytic activity;flavonol 3-sulfotransferase activity;steroid sulfotransferase activity;sulfotransferase activity;transferase activity;transferase activity, transferring sulfur-containing groups	cell part;cytoplasmic part;cytosol;intracellular part	Sulfur metabolism	3D-structure;Alternativesplicing;Catecholaminemetabolism;Completeproteome;Cytoplasm;Directproteinsequencing;Lipidmetabolism;Polymorphism;Referenceproteome;Steroidmetabolism;Transferase	9	0	1.048	>sp|P50225|ST1A1_HUMAN Sulfotransferase 1A1 OS=Homo sapiens (Human) OX=9606 GN=SULT1A1 PE=1 SV=3
Q8TB36;Q8TB36-2	Q8TB36;Q8TB36-2	GDAP1	Ganglioside-induced differentiation-associated protein 1;Isoform of Q8TB36, Isoform 2 of Ganglioside-induced differentiation-associated protein 1	GDAP1_HUMAN;GDAP1-2_HUMAN	0.242607	-0.242272		0.00200081	-1.02489	+	0.00918325	-0.931879	+	0.615195	-0.149264		6.80649e-05	+	cellular component organization;cellular component organization at cellular level;cellular component organization or biogenesis;cellular component organization or biogenesis at cellular level;cellular membrane fusion;cellular membrane organization;cellular process;establishment of localization;establishment of localization in cell;establishment of protein localization;establishment of protein loc…		cell part;cytoplasm;cytoplasmic part;integral to membrane;integral to mitochondrial membrane;integral to mitochondrial outer membrane;integral to organelle membrane;intracellular membrane-bounded organelle;intracellular organelle;intracellular organelle part;intracellular part;intrinsic to membrane;intrinsic to mitochondrial outer membrane;intrinsic to organelle membrane;membrane;membrane part;me…		Acetylation;Alternativesplicing;Charcot-Marie-Toothdisease;Coiledcoil;Completeproteome;Cytoplasm;Diseasemutation;Isopeptidebond;Membrane;Mitochondrion;Mitochondrionoutermembrane;Neurodegeneration;Neuropathy;Polymorphism;Referenceproteome;Transmembrane;Transmembranehelix;Ublconjugation	1	0	0.92753	>sp|Q8TB36|GDAP1_HUMAN Ganglioside-induced differentiation-associated protein 1 OS=Homo sapiens (Human) OX=9606 GN=GDAP1 PE=1 SV=3;>sp|Q8TB36-2|GDAP1-2_HUMAN Isoform of Q8TB36, Isoform 2 of Ganglioside-induced differentiation-associated protein 1 OS=Homo sapiens (Human) OX=9606 GN=GDAP1 PE=1 SV=3
Q9Y333	Q9Y333	LSM2	U6 snRNA-associated Sm-like protein LSm2	LSM2_HUMAN	0.210432	0.342725		0.00254029	-0.669884	+	0.0118417	-0.931206	+	0.738164	0.0814028		0.000686019	+	catabolic process;cellular catabolic process;cellular macromolecule catabolic process;cellular macromolecule metabolic process;cellular metabolic process;cellular nitrogen compound metabolic process;cellular process;exonucleolytic nuclear-transcribed mRNA catabolic process involved in deadenylation-dependent decay;gene expression;macromolecule catabolic process;macromolecule metabolic process;met…	binding;enzyme binding;GTPase binding;nucleic acid binding;protein binding;Ral GTPase binding;Ras GTPase binding;RNA binding;small GTPase binding;snRNA binding;U6 snRNA binding	catalytic step 2 spliceosome;cell part;cytoplasmic part;cytosol;intracellular organelle part;intracellular part;macromolecular complex;nuclear part;nucleoplasm;organelle part;ribonucleoprotein complex;spliceosomal complex	RNA degradation;Spliceosome	Completeproteome;Directproteinsequencing;mRNAprocessing;mRNAsplicing;Nucleus;Phosphoprotein;Referenceproteome;Ribonucleoprotein;RNA-binding;Spliceosome	4	0	1.04802	>sp|Q9Y333|LSM2_HUMAN U6 snRNA-associated Sm-like protein LSm2 OS=Homo sapiens (Human) OX=9606 GN=LSM2 PE=1 SV=1
P33552	P33552	CKS2	Cyclin-dependent kinases regulatory subunit 2	CKS2_HUMAN	0.423631	0.171029		0.000343558	-1.69869	+	0.0296447	-0.928661	+	0.00125543	0.941063	+	1.59046e-05	+	biological regulation;cell cycle phase;cell cycle process;cell division;cell proliferation;cellular process;meiosis I;regulation of biological process;regulation of catalytic activity;regulation of cell cycle;regulation of cellular metabolic process;regulation of cellular process;regulation of cellular protein metabolic process;regulation of cyclin-dependent protein kinase activity;regulation of …	cyclin-dependent protein kinase regulator activity;enzyme regulator activity;kinase regulator activity;protein kinase regulator activity			3D-structure;Acetylation;Cellcycle;Celldivision;Completeproteome;Referenceproteome	3	0	1.02945	>sp|P33552|CKS2_HUMAN Cyclin-dependent kinases regulatory subunit 2 OS=Homo sapiens (Human) OX=9606 GN=CKS2 PE=1 SV=1
P38935	P38935	IGHMBP2	DNA-binding protein SMUBP-2	SMBP2_HUMAN	0.524481	0.224184		0.0228988	-0.94414	+	0.01577	-0.927472	+	0.668592	0.240852		0.0129627	+	biological regulation;biosynthetic process;cellular biosynthetic process;cellular component assembly;cellular component organization;cellular component organization or biogenesis;cellular macromolecule biosynthetic process;cellular macromolecule metabolic process;cellular metabolic process;cellular nitrogen compound metabolic process;cellular process;cellular protein metabolic process;cellular re…	5'-3' DNA helicase activity;5'-3' RNA helicase activity;adenyl nucleotide binding;adenyl ribonucleotide binding;ATP binding;ATPase activity;ATPase activity, coupled;ATP-dependent 5'-3' DNA helicase activity;ATP-dependent 5'-3' RNA helicase activity;ATP-dependent DNA helicase activity;ATP-dependent helicase activity;ATP-dependent RNA helicase activity;binding;catalytic activity;cation binding;DNA …	axon;cell part;cell projection;cell projection part;cytoplasm;growth cone;intracellular membrane-bounded organelle;intracellular organelle;intracellular part;macromolecular complex;membrane;membrane-bounded organelle;neuron projection;nucleus;organelle;ribonucleoprotein complex;site of polarized growth		3D-structure;Acetylation;Activator;ATP-binding;Cellprojection;Charcot-Marie-Toothdisease;Completeproteome;Cytoplasm;Directproteinsequencing;Diseasemutation;DNA-binding;Helicase;Hydrolase;Metal-binding;Neurodegeneration;Neuropathy;Nucleotide-binding;Nucleus;Polymorphism;Referenceproteome;Ribonucleoprotein;RNA-binding;Transcription;Transcriptionregulation;tRNA-binding;Zinc;Zinc-finger	1	0	0.950774	>sp|P38935|SMBP2_HUMAN DNA-binding protein SMUBP-2 OS=Homo sapiens (Human) OX=9606 GN=IGHMBP2 PE=1 SV=3
H0Y498;Q9BZQ6;Q9BZQ6-2	H0Y498;Q9BZQ6;Q9BZQ6-2	EDEM3	Isoform of Q9BZQ6, PA domain-containing protein (Fragment);ER degradation-enhancing alpha-mannosidase-like protein 3;Isoform of Q9BZQ6, Isoform 2 of ER degradation-enhancing alpha-mannosidase-like protein 3	H0Y498_HUMAN;EDEM3_HUMAN;EDEM3-2_HUMAN	0.755276	0.0497587		0.000149466	-1.30274	+	0.00428718	-0.926625	+	0.0505351	0.425876		0	+	carbohydrate metabolic process;catabolic process;cellular carbohydrate metabolic process;cellular catabolic process;cellular macromolecule catabolic process;cellular macromolecule metabolic process;cellular metabolic process;cellular process;cellular protein metabolic process;glycoprotein catabolic process;glycoprotein metabolic process;glycosylation;macromolecule catabolic process;macromolecule …	alpha-mannosidase activity;binding;calcium ion binding;catalytic activity;cation binding;glycoprotein endo-alpha-1,2-mannosidase activity;hydrolase activity;hydrolase activity, acting on glycosyl bonds;hydrolase activity, hydrolyzing O-glycosyl compounds;ion binding;mannosidase activity;mannosyl-oligosaccharide 1,2-alpha-mannosidase activity;mannosyl-oligosaccharide mannosidase activity;metal ion…	cell part;cytoplasmic part;endoplasmic reticulum lumen;endoplasmic reticulum membrane;endoplasmic reticulum part;intracellular organelle lumen;intracellular organelle part;intracellular part;membrane;membrane part;membrane-enclosed lumen;organelle lumen;organelle membrane;organelle part	Protein processing in endoplasmic reticulum	Alternativesplicing;Completeproteome;Endoplasmicreticulum;Glycoprotein;Hydrolase;Polymorphism;Proteomicsidentification;Referenceproteome;Signal;Unfoldedproteinresponse	2	0	0.928005	>tr|H0Y498|H0Y498_HUMAN Isoform of Q9BZQ6, PA domain-containing protein (Fragment) OS=Homo sapiens (Human) OX=9606 GN=EDEM3 PE=1 SV=1;>sp|Q9BZQ6|EDEM3_HUMAN ER degradation-enhancing alpha-mannosidase-like protein 3 OS=Homo sapiens (Human) OX=9606 GN=EDEM3 PE=1 SV=2;>sp|Q9BZQ6-2|EDEM3-2_HUMAN Isoform of Q9BZQ6, Isoform 2 of ER degradation-enhancing alpha-mannosidase-like protein 3 OS=Homo sapiens …
A0A087X054;A0A494C039;Q9Y4L1	A0A087X054;A0A494C039;Q9Y4L1	HYOU1	Isoform of Q9Y4L1, Hypoxia up-regulated protein 1;Isoform of Q9Y4L1, Hypoxia up-regulated protein 1;Hypoxia up-regulated protein 1	A0A087X054_HUMAN;A0A494C039_HUMAN;HYOU1_HUMAN	0.235878	0.120975		0.000936576	-1.25613	+	0.0134442	-0.925089	+	0.0173351	0.452013	+	2.91971e-05	+	biological regulation;cellular component organization;cellular component organization or biogenesis;cellular macromolecule metabolic process;cellular membrane organization;cellular metabolic process;cellular process;cellular protein metabolic process;cellular response to chemical stimulus;cellular response to hypoxia;cellular response to organic substance;cellular response to oxygen levels;cellul…	adenyl nucleotide binding;adenyl ribonucleotide binding;ATP binding;binding;chaperone binding;nucleotide binding;protein binding;purine nucleotide binding;purine ribonucleoside triphosphate binding;purine ribonucleotide binding;ribonucleotide binding	adherens junction;anchoring junction;cell junction;cell part;cell-substrate adherens junction;cell-substrate junction;cytoplasmic membrane-bounded vesicle lumen;cytoplasmic part;cytoplasmic vesicle part;endocytic vesicle lumen;endoplasmic reticulum;endoplasmic reticulum lumen;endoplasmic reticulum part;extracellular membrane-bounded organelle;extracellular organelle;extracellular region;extracell…	Protein processing in endoplasmic reticulum	Acetylation;Alternativesplicing;ATP-binding;Chaperone;Completeproteome;Directproteinsequencing;Endoplasmicreticulum;Glycoprotein;Nucleotide-binding;Phosphoprotein;Proteomicsidentification;Referenceproteome;Signal;Stressresponse	44	0	1.07587	>tr|A0A087X054|A0A087X054_HUMAN Isoform of Q9Y4L1, Hypoxia up-regulated protein 1 OS=Homo sapiens (Human) OX=9606 GN=HYOU1 PE=1 SV=1;>tr|A0A494C039|A0A494C039_HUMAN Isoform of Q9Y4L1, Hypoxia up-regulated protein 1 OS=Homo sapiens (Human) OX=9606 GN=HYOU1 PE=1 SV=1;>sp|Q9Y4L1|HYOU1_HUMAN Hypoxia up-regulated protein 1 OS=Homo sapiens (Human) OX=9606 GN=HYOU1 PE=1 SV=1
Q86X95	Q86X95	CIR1	Corepressor interacting with RBPJ 1	CIR1_HUMAN	0.263994	-0.418907		0.00149356	-0.897291	+	0.0101182	-0.922902	+	0.265178	-0.444518		0.000345806	+	biological regulation;biosynthetic process;cellular biosynthetic process;cellular macromolecule biosynthetic process;cellular macromolecule metabolic process;cellular metabolic process;cellular nitrogen compound metabolic process;cellular process;macromolecule biosynthetic process;macromolecule metabolic process;metabolic process;mRNA metabolic process;mRNA processing;negative regulation of biolo…	nucleic acid binding transcription factor activity;protein binding transcription factor activity;sequence-specific distal enhancer binding RNA polymerase II transcription factor activity;sequence-specific DNA binding RNA polymerase II transcription factor activity;sequence-specific DNA binding transcription factor activity;transcription cofactor activity;transcription corepressor activity;transcr…	cell part;cytoplasm;cytoplasmic part;cytoskeletal part;intracellular membrane-bounded organelle;intracellular organelle;intracellular organelle part;intracellular part;membrane-bounded organelle;microtubule organizing center;nuclear body;nuclear part;nuclear speck;nucleoplasm part;nucleus;organelle;organelle part	Notch signaling pathway	Alternativesplicing;Completeproteome;Cytoplasm;Cytoskeleton;mRNAprocessing;mRNAsplicing;Nucleus;Phosphoprotein;Referenceproteome;Repressor;Transcription;Transcriptionregulation	2	0	0.994745	>sp|Q86X95|CIR1_HUMAN Corepressor interacting with RBPJ 1 OS=Homo sapiens (Human) OX=9606 GN=CIR1 PE=1 SV=1
A0A669KB72;Q8IX15;Q8IX15-3;U3KPW8	A0A669KB72;Q8IX15;Q8IX15-3;U3KPW8	HOMEZ	Isoform of Q8IX15, Homeobox and leucine zipper protein Homez;Homeobox and leucine zipper protein Homez;Isoform of Q8IX15, Isoform 2 of Homeobox and leucine zipper protein Homez;Isoform of Q8IX15, Homeobox domain-containing protein (Fragment)	A0A669KB72_HUMAN;HOMEZ_HUMAN;HOMEZ-3_HUMAN;U3KPW8_HUMAN	0.0161983	-0.682321	+	7.33945e-05	-1.06097	+	0.00460317	-0.920527	+	0.0475622	-0.541874	+	0	+	biological regulation;biosynthetic process;cellular biosynthetic process;cellular macromolecule biosynthetic process;cellular macromolecule metabolic process;cellular metabolic process;cellular nitrogen compound metabolic process;cellular process;macromolecule biosynthetic process;macromolecule metabolic process;metabolic process;negative regulation of biological process;negative regulation of bi…	binding;DNA binding;nucleic acid binding;nucleic acid binding transcription factor activity;protein binding transcription factor activity;sequence-specific DNA binding transcription factor activity;transcription cofactor activity;transcription corepressor activity;transcription factor binding transcription factor activity	cell part;cytoplasm;intracellular membrane-bounded organelle;intracellular non-membrane-bounded organelle;intracellular organelle;intracellular organelle part;intracellular part;membrane-bounded organelle;non-membrane-bounded organelle;nuclear part;nucleolus;nucleus;organelle;organelle part		3D-structure;Alternativesplicing;Completeproteome;DNA-binding;Homeobox;Nucleus;Phosphoprotein;Polymorphism;Proteomicsidentification;Referenceproteome;Repeat;Transcription;Transcriptionregulation	1	0	0.938423	>tr|A0A669KB72|A0A669KB72_HUMAN Isoform of Q8IX15, Homeobox and leucine zipper protein Homez OS=Homo sapiens (Human) OX=9606 GN=HOMEZ PE=1 SV=1;>sp|Q8IX15|HOMEZ_HUMAN Homeobox and leucine zipper protein Homez OS=Homo sapiens (Human) OX=9606 GN=HOMEZ PE=1 SV=2;>sp|Q8IX15-3|HOMEZ-3_HUMAN Isoform of Q8IX15, Isoform 2 of Homeobox and leucine zipper protein Homez OS=Homo sapiens (Human) OX=9606 GN=HOM…
O60547;O60547-2	O60547;O60547-2	GMDS	GDP-mannose 4,6 dehydratase;Isoform of O60547, Isoform 2 of GDP-mannose 4,6 dehydratase	GMDS_HUMAN;GMDS-2_HUMAN	0.261507	0.195454		0.00106341	-0.972627	+	0.0114264	-0.918546	+	0.107806	0.249535		7.07547e-05	+	alcohol biosynthetic process;alcohol metabolic process;biological regulation;biosynthetic process;carbohydrate biosynthetic process;carbohydrate metabolic process;cell surface receptor linked signaling pathway;cellular biosynthetic process;cellular carbohydrate biosynthetic process;cellular carbohydrate metabolic process;cellular metabolic process;cellular nitrogen compound metabolic process;cell…	binding;carbon-oxygen lyase activity;catalytic activity;coenzyme binding;cofactor binding;GDP-mannose 4,6-dehydratase activity;hydro-lyase activity;lyase activity;NADP binding;NADP+ binding;nucleotide binding	cell part;cytoplasm;extracellular membrane-bounded organelle;extracellular organelle;extracellular region part;extracellular vesicular exosome;intracellular part;membrane-bounded organelle;membrane-bounded vesicle;organelle;vesicle	Amino sugar and nucleotide sugar metabolism;Fructose and mannose metabolism	3D-structure;Acetylation;Alternativesplicing;Completeproteome;Lyase;NADP;Referenceproteome	1	0	0.973434	>sp|O60547|GMDS_HUMAN GDP-mannose 4,6 dehydratase OS=Homo sapiens (Human) OX=9606 GN=GMDS PE=1 SV=1;>sp|O60547-2|GMDS-2_HUMAN Isoform of O60547, Isoform 2 of GDP-mannose 4,6 dehydratase OS=Homo sapiens (Human) OX=9606 GN=GMDS PE=1 SV=1
Q96L91;Q96L91-2;Q96L91-3;Q96L91-5	Q96L91;Q96L91-2;Q96L91-3;Q96L91-5	EP400	E1A-binding protein p400;Isoform of Q96L91, Isoform 2 of E1A-binding protein p400;Isoform of Q96L91, Isoform 3 of E1A-binding protein p400;Isoform of Q96L91, Isoform 5 of E1A-binding protein p400	EP400_HUMAN;EP400-2_HUMAN;EP400-3_HUMAN;EP400-5_HUMAN	0.826066	0.0410912		0.000149733	-0.861292	+	0.00470476	-0.917485	+	0.923678	-0.0151026		0	+	cellular component organization;cellular component organization at cellular level;cellular component organization or biogenesis;cellular component organization or biogenesis at cellular level;cellular macromolecule metabolic process;cellular metabolic process;cellular process;cellular protein metabolic process;chromatin modification;chromatin organization;chromosome organization;covalent chromati…	adenyl nucleotide binding;adenyl ribonucleotide binding;ATP binding;binding;catalytic activity;chromatin binding;DNA binding;helicase activity;hydrolase activity;hydrolase activity, acting on acid anhydrides;hydrolase activity, acting on acid anhydrides, in phosphorus-containing anhydrides;nucleic acid binding;nucleoside-triphosphatase activity;nucleotide binding;purine nucleotide binding;purine …	cell part;chromatin remodeling complex;chromosomal part;H4/H2A histone acetyltransferase complex;histone acetyltransferase complex;intracellular organelle part;intracellular part;macromolecular complex;NuA4 histone acetyltransferase complex;nuclear body;nuclear chromosome part;nuclear part;nuclear speck;nucleoplasm;nucleoplasm part;organelle part;protein complex;Swr1 complex		Acetylation;Alternativesplicing;ATP-binding;Chromatinregulator;Completeproteome;DNA-binding;Helicase;Hydrolase;Nucleotide-binding;Nucleus;Phosphoprotein;Polymorphism;Referenceproteome	2	0	0.990625	>sp|Q96L91|EP400_HUMAN E1A-binding protein p400 OS=Homo sapiens (Human) OX=9606 GN=EP400 PE=1 SV=4;>sp|Q96L91-2|EP400-2_HUMAN Isoform of Q96L91, Isoform 2 of E1A-binding protein p400 OS=Homo sapiens (Human) OX=9606 GN=EP400 PE=1 SV=4;>sp|Q96L91-3|EP400-3_HUMAN Isoform of Q96L91, Isoform 3 of E1A-binding protein p400 OS=Homo sapiens (Human) OX=9606 GN=EP400 PE=1 SV=4;>sp|Q96L91-5|EP400-5_HUMAN Iso…
A0A6I8PIV6;A0A6I8PLG0;A0A6I8PRJ0;A0A6I8PRM6;A0A6I8PRQ0;A0A6I8PTT2;A0A6I8PUE4;B1ALU1;B1ALU3;H0Y5C0;O95490;O95490-2;O95490-3;O95490-4;O95490-5;O95490-6;O95490-7	A0A6I8PIV6;A0A6I8PLG0;A0A6I8PRJ0;A0A6I8PRM6;A0A6I8PRQ0;A0A6I8PTT2;A0A6I8PUE4;B1ALU1;B1ALU3;H0Y5C0;O95490;O95490-2;O95490-3;O95490-4;O95490-5;O95490-6;O95490-7	ADGRL2	Isoform of O95490, Adhesion G protein-coupled receptor L2;Isoform of O95490, Adhesion G protein-coupled receptor L2;Isoform of O95490, Adhesion G protein-coupled receptor L2;Isoform of O95490, Adhesion G protein-coupled receptor L2;Isoform of O95490, Adhesion G protein-coupled receptor L2;Isoform of O95490, Adhesion G protein-coupled receptor L2;Isoform of O95490, Adhesion G protein-coupled recep…	A0A6I8PIV6_HUMAN;A0A6I8PLG0_HUMAN;A0A6I8PRJ0_HUMAN;A0A6I8PRM6_HUMAN;A0A6I8PRQ0_HUMAN;A0A6I8PTT2_HUMAN;A0A6I8PUE4_HUMAN;B1ALU1_HUMAN;B1ALU3_HUMAN;H0Y5C0_HUMAN;AGRL2_HUMAN;AGRL2-2_HUMAN;AGRL2-3_HUMAN;AGRL2-4_HUMAN;AGRL2-5_HUMAN;AGRL2-6_HUMAN;AGRL2-7_HUMAN	0.102614	-0.492824		0.000327183	-1.2548	+	0.0141652	-0.916867	+	0.605271	-0.154891		3.2345e-05	+	biological regulation;cell surface receptor linked signaling pathway;cellular process;cellular response to stimulus;G-protein coupled receptor protein signaling pathway;regulation of biological process;regulation of cellular process;response to stimulus;signal transduction	binding;carbohydrate binding;G-protein coupled receptor activity;latrotoxin receptor activity;molecular transducer activity;receptor activity;signal transducer activity;signaling receptor activity;transmembrane signaling receptor activity	cell part;integral to membrane;intrinsic to membrane;membrane;membrane part;plasma membrane		Alternativesplicing;Cellmembrane;Completeproteome;Disulfidebond;Glycoprotein;G-proteincoupledreceptor;Lectin;Membrane;Phosphoprotein;Proteomicsidentification;Receptor;Referenceproteome;Signal;Transducer;Transmembrane;Transmembranehelix	4	0	0.910624	>tr|A0A6I8PIV6|A0A6I8PIV6_HUMAN Isoform of O95490, Adhesion G protein-coupled receptor L2 OS=Homo sapiens (Human) OX=9606 GN=ADGRL2 PE=4 SV=1;>tr|A0A6I8PLG0|A0A6I8PLG0_HUMAN Isoform of O95490, Adhesion G protein-coupled receptor L2 OS=Homo sapiens (Human) OX=9606 GN=ADGRL2 PE=4 SV=1;>tr|A0A6I8PRJ0|A0A6I8PRJ0_HUMAN Isoform of O95490, Adhesion G protein-coupled receptor L2 OS=Homo sapiens (Human) O…
P25205;P25205-2	P25205;P25205-2	MCM3	DNA replication licensing factor MCM3;Isoform of P25205, Isoform 2 of DNA replication licensing factor MCM3	MCM3_HUMAN;MCM3-2_HUMAN	0.00120245	-0.775083	+	8.96478e-05	-2.05765	+	0.019642	-0.915508	+	0.0481035	0.367062	+	0	+	biosynthetic process;cell cycle;cell cycle process;cellular biosynthetic process;cellular macromolecule biosynthetic process;cellular macromolecule metabolic process;cellular metabolic process;cellular nitrogen compound metabolic process;cellular process;DNA metabolic process;DNA replication;DNA strand elongation;DNA strand elongation involved in DNA replication;DNA-dependent DNA replication init…	adenyl nucleotide binding;adenyl ribonucleotide binding;ATP binding;binding;catalytic activity;DNA binding;DNA helicase activity;helicase activity;hydrolase activity;hydrolase activity, acting on acid anhydrides;hydrolase activity, acting on acid anhydrides, in phosphorus-containing anhydrides;nucleic acid binding;nucleoside-triphosphatase activity;nucleotide binding;purine nucleotide binding;pur…	alpha DNA polymerase:primase complex;cell part;centrosome;chromosomal part;cytoplasmic part;cytoskeletal part;intracellular membrane-bounded organelle;intracellular non-membrane-bounded organelle;intracellular organelle;intracellular organelle part;intracellular part;macromolecular complex;MCM complex;membrane;membrane-bounded organelle;microtubule organizing center;non-membrane-bounded organelle…	Cell cycle;Cell cycle - yeast;DNA replication;Meiosis - yeast	Acetylation;Alternativesplicing;ATP-binding;Cellcycle;Completeproteome;Directproteinsequencing;DNA-binding;DNAreplication;Glycoprotein;Helicase;Hydrolase;Nucleotide-binding;Nucleus;Phosphoprotein;Polymorphism;Referenceproteome	21	0	1.05212	>sp|P25205|MCM3_HUMAN DNA replication licensing factor MCM3 OS=Homo sapiens (Human) OX=9606 GN=MCM3 PE=1 SV=3;>sp|P25205-2|MCM3-2_HUMAN Isoform of P25205, Isoform 2 of DNA replication licensing factor MCM3 OS=Homo sapiens (Human) OX=9606 GN=MCM3 PE=1 SV=3
Q15293	Q15293	RCN1	Reticulocalbin-1	RCN1_HUMAN	0.0387923	-0.230412	+	0.000223083	-1.42291	+	0.0108619	-0.913721	+	0.00741352	0.278774	+	0	+	anatomical structure development;camera-type eye development;chordate embryonic development;developmental process;embryo development;embryo development ending in birth or egg hatching;eye development;in utero embryonic development;organ development;sensory organ development	binding;calcium ion binding;cation binding;ion binding;metal ion binding	cell part;cytoplasmic part;endoplasmic reticulum;endoplasmic reticulum lumen;endoplasmic reticulum part;intracellular membrane-bounded organelle;intracellular organelle;intracellular organelle lumen;intracellular organelle part;intracellular part;membrane-bounded organelle;membrane-enclosed lumen;organelle;organelle lumen;organelle part		Alternativesplicing;Calcium;Completeproteome;Endoplasmicreticulum;Glycoprotein;Metal-binding;Phosphoprotein;Polymorphism;Referenceproteome;Repeat;Signal	24	0	1.06821	>sp|Q15293|RCN1_HUMAN Reticulocalbin-1 OS=Homo sapiens (Human) OX=9606 GN=RCN1 PE=1 SV=1
A0A087WVP1;Q14517	A0A087WVP1;Q14517	FAT1	Isoform of Q14517, Protocadherin Fat 1;Protocadherin Fat 1	A0A087WVP1_HUMAN;FAT1_HUMAN	0.0170893	0.871674	+	0.0573357	-0.415654		0.0179134	-0.913258	+	0.180802	0.37407		0.00150964	+	actin cytoskeleton organization;actin filament organization;actin filament-based process;anatomical structure morphogenesis;biological adhesion;cell adhesion;cell communication;cell migration;cell motility;cell-cell adhesion;cell-cell signaling;cellular component movement;cellular component organization;cellular component organization at cellular level;cellular component organization or biogenesi…	binding;calcium ion binding;cation binding;ion binding;metal ion binding	adherens junction;anchoring junction;cell junction;cell part;cell projection;cell-cell junction;cell-substrate adherens junction;cell-substrate junction;cytoplasmic part;extracellular membrane-bounded organelle;extracellular organelle;extracellular region part;extracellular vesicular exosome;filopodium;focal adhesion;integral to membrane;integral to plasma membrane;intracellular membrane-bounded …		Calcium;Celladhesion;Cellmembrane;Completeproteome;Cytoplasm;Disulfidebond;EGF-likedomain;Glycoprotein;Membrane;Nucleus;Polymorphism;Proteomicsidentification;Referenceproteome;Repeat;Signal;Transmembrane;Transmembranehelix	3	0	0.957433	>tr|A0A087WVP1|A0A087WVP1_HUMAN Isoform of Q14517, Protocadherin Fat 1 OS=Homo sapiens (Human) OX=9606 GN=FAT1 PE=1 SV=1;>sp|Q14517|FAT1_HUMAN Protocadherin Fat 1 OS=Homo sapiens (Human) OX=9606 GN=FAT1 PE=1 SV=2
P08727	P08727	KRT19	Keratin, type I cytoskeletal 19	K1C19_HUMAN	0.000235714	0.962599	+	0.000287509	-1.62893	+	0.016865	-0.912989	+	6.89655e-05	1.67854	+	0	+	actin cytoskeleton organization;actin filament-based process;actomyosin structure organization;cell differentiation;cell differentiation involved in embryonic placenta development;cellular component organization;cellular component organization at cellular level;cellular component organization or biogenesis;cellular component organization or biogenesis at cellular level;cellular developmental proc…	structural constituent of cytoskeleton;structural constituent of muscle;structural molecule activity	cell part;cell periphery;contractile fiber part;costamere;cytoplasmic part;cytoskeletal part;dystrophin-associated glycoprotein complex;extracellular membrane-bounded organelle;extracellular organelle;extracellular region part;extracellular vesicular exosome;intermediate filament;intracellular organelle part;intracellular part;macromolecular complex;membrane;membrane part;membrane-bounded organel…		Coiledcoil;Completeproteome;Directproteinsequencing;Host-virusinteraction;Intermediatefilament;Keratin;Phosphoprotein;Polymorphism;Referenceproteome	42	0	1.07928	>sp|P08727|K1C19_HUMAN Keratin, type I cytoskeletal 19 OS=Homo sapiens (Human) OX=9606 GN=KRT19 PE=1 SV=4
Q969E8	Q969E8	TSR2	Pre-rRNA-processing protein TSR2 homolog	TSR2_HUMAN	0.424214	0.0928982		0.000970325	-0.999233	+	0.00453913	-0.912729	+	0.421287	0.179402		2.29226e-05	+	cellular macromolecule metabolic process;cellular metabolic process;cellular nitrogen compound metabolic process;cellular process;macromolecule metabolic process;maturation of SSU-rRNA;maturation of SSU-rRNA from tricistronic rRNA transcript (SSU-rRNA, 5.8S rRNA, LSU-rRNA);metabolic process;ncRNA metabolic process;ncRNA processing;nitrogen compound metabolic process;nucleic acid metabolic process…		cell part;intracellular membrane-bounded organelle;intracellular organelle;intracellular part;membrane-bounded organelle;nucleus;organelle		Completeproteome;Referenceproteome;rRNAprocessing	2	0	1.02779	>sp|Q969E8|TSR2_HUMAN Pre-rRNA-processing protein TSR2 homolog OS=Homo sapiens (Human) OX=9606 GN=TSR2 PE=1 SV=1
P12004	P12004	PCNA	Proliferating cell nuclear antigen	PCNA_HUMAN	0.688664	-0.0852581		0.00022606	-1.47299	+	0.0151721	-0.911898	+	0.00859567	0.475838	+	9.46186e-06	+	anatomical structure development;anatomical structure homeostasis;base-excision repair;biological regulation;biosynthetic process;cell cycle;cell cycle process;cell differentiation;cell proliferation;cellular biosynthetic process;cellular component organization;cellular component organization at cellular level;cellular component organization or biogenesis;cellular component organization or biogen…	binding;catalytic activity;chromatin binding;damaged DNA binding;dinucleotide insertion or deletion binding;DNA binding;DNA insertion or deletion binding;DNA N-glycosylase activity;DNA polymerase binding;DNA polymerase processivity factor activity;double-stranded DNA binding;enzyme binding;enzyme regulator activity;histone acetyltransferase binding;hydrolase activity;hydrolase activity, acting on…	cell part;centrosome;chromosomal part;cytoplasm;cytoplasmic part;cytoskeletal part;DNA replication factor C complex;extracellular membrane-bounded organelle;extracellular organelle;extracellular region part;extracellular vesicular exosome;intracellular membrane-bounded organelle;intracellular non-membrane-bounded organelle;intracellular organelle;intracellular organelle part;intracellular part;ma…	Base excision repair;Cell cycle;DNA replication;Mismatch repair;Nucleotide excision repair	3D-structure;Acetylation;Completeproteome;Deafness;Directproteinsequencing;Diseasemutation;DNA-binding;DNAdamage;DNArepair;DNAreplication;Dwarfism;Isopeptidebond;Methylation;Neurodegeneration;Nucleus;Phosphoprotein;Referenceproteome;Ublconjugation	8	0	1.06373	>sp|P12004|PCNA_HUMAN Proliferating cell nuclear antigen OS=Homo sapiens (Human) OX=9606 GN=PCNA PE=1 SV=1
P13797	P13797	PLS3	Plastin-3	PLST_HUMAN	0.00041867	0.823799	+	0.0163973	-0.88943	+	0.0401535	-0.90833	+	0.000847328	0.804898	+	0.000490148	+	anatomical structure development;bone development;developmental process	binding;calcium ion binding;cation binding;ion binding;metal ion binding	cell part;cytoplasm;intracellular part		3D-structure;Acetylation;Actin-binding;Alternativesplicing;Calcium;Completeproteome;Cytoplasm;Directproteinsequencing;Diseasemutation;Isopeptidebond;Metal-binding;Phosphoprotein;Polymorphism;Referenceproteome;Repeat;Ublconjugation	26	0	1.06737	>sp|P13797|PLST_HUMAN Plastin-3 OS=Homo sapiens (Human) OX=9606 GN=PLS3 PE=1 SV=4
Q9Y657	Q9Y657	SPIN1	Spindlin-1	SPIN1_HUMAN	0.00368273	-0.422026	+	5.72246e-05	-1.19807	+	0.00447458	-0.907534	+	0.211606	-0.13149		0	+	biological regulation;biosynthetic process;cell cycle;cell surface receptor linked signaling pathway;cellular biosynthetic process;cellular component organization;cellular component organization at cellular level;cellular component organization or biogenesis;cellular component organization or biogenesis at cellular level;cellular macromolecule biosynthetic process;cellular macromolecule metabolic…	binding;histone binding;methylated histone residue binding;protein binding	cell part;cytoskeletal part;intracellular membrane-bounded organelle;intracellular non-membrane-bounded organelle;intracellular organelle;intracellular organelle part;intracellular part;membrane-bounded organelle;non-membrane-bounded organelle;nuclear part;nucleolus;nucleus;organelle;organelle part;spindle		3D-structure;Acetylation;Cellcycle;Chromatinregulator;Completeproteome;Developmentalprotein;Meiosis;Nucleus;Phosphoprotein;Polymorphism;Referenceproteome;Repeat;Wntsignalingpathway	5	0	1.0137	>sp|Q9Y657|SPIN1_HUMAN Spindlin-1 OS=Homo sapiens (Human) OX=9606 GN=SPIN1 PE=1 SV=3
C9JXZ5;Q9BV40	C9JXZ5;Q9BV40	VAMP8	Isoform of Q9BV40, V-SNARE coiled-coil homology domain-containing protein;Vesicle-associated membrane protein 8	C9JXZ5_HUMAN;VAMP8_HUMAN	0.826606	-0.0617979		0.000318538	-1.84105	+	0.0288596	-0.907207	+	0.00915994	0.872049	+	1.63516e-05	+	autophagic vacuole fusion;biological regulation;body fluid secretion;cellular component assembly;cellular component assembly at cellular level;cellular component organization;cellular component organization at cellular level;cellular component organization or biogenesis;cellular component organization or biogenesis at cellular level;cellular macromolecular complex assembly;cellular macromolecular…	binding;channel inhibitor activity;channel regulator activity;chloride channel inhibitor activity;chloride channel regulator activity;ion channel inhibitor activity;protein binding;SNAP receptor activity;SNARE binding	azurophil granule membrane;cell part;cell surface;cytoplasm;cytoplasmic part;cytoplasmic vesicle membrane;cytoplasmic vesicle part;cytosol;early endosome;endosomal part;endosome;endosome membrane;extracellular membrane-bounded organelle;extracellular organelle;extracellular region part;extracellular vesicular exosome;integral to membrane;intracellular membrane-bounded organelle;intracellular orga…	SNARE interactions in vesicular transport	3D-structure;Acetylation;Autophagy;Cellmembrane;Coiledcoil;Completeproteome;Directproteinsequencing;Endosome;Lysosome;Membrane;Phosphoprotein;Proteintransport;Proteomicsidentification;Referenceproteome;Transmembrane;Transmembranehelix;Transport	2	0	1.01377	>tr|C9JXZ5|C9JXZ5_HUMAN Isoform of Q9BV40, V-SNARE coiled-coil homology domain-containing protein OS=Homo sapiens (Human) OX=9606 GN=VAMP8 PE=1 SV=1;>sp|Q9BV40|VAMP8_HUMAN Vesicle-associated membrane protein 8 OS=Homo sapiens (Human) OX=9606 GN=VAMP8 PE=1 SV=1
P61968	P61968	LMO4	LIM domain transcription factor LMO4	LMO4_HUMAN	0.60918	-0.175711		0.00105225	-1.72796	+	0.0126146	-0.906229	+	0.199965	0.646017		0.000220867	+	anatomical structure development;anatomical structure formation involved in morphogenesis;biological regulation;biosynthetic process;cardiac septum development;cell differentiation;cell differentiation in spinal cord;cellular biosynthetic process;cellular developmental process;cellular macromolecule biosynthetic process;cellular macromolecule metabolic process;cellular metabolic process;cellular …	binding;cation binding;DNA binding;enhancer binding;enhancer sequence-specific DNA binding;ion binding;metal ion binding;nucleic acid binding;nucleic acid binding transcription factor activity;protein binding;regulatory region DNA binding;regulatory region nucleic acid binding;sequence-specific DNA binding;sequence-specific DNA binding transcription factor activity;transcription factor binding;tr…	cell part;intracellular organelle part;intracellular part;macromolecular complex;nuclear part;nucleoplasm part;organelle part;protein complex;transcription factor complex		3D-structure;Completeproteome;LIMdomain;Metal-binding;Referenceproteome;Repeat;Transcription;Transcriptionregulation;Zinc	1	0	0.938706	>sp|P61968|LMO4_HUMAN LIM domain transcription factor LMO4 OS=Homo sapiens (Human) OX=9606 GN=LMO4 PE=1 SV=1
Q96F86	Q96F86	EDC3	Enhancer of mRNA-decapping protein 3	EDC3_HUMAN	0.0805991	0.350258		0.0265645	-0.636561	+	0.00653155	-0.903878	+	0.827818	0.0829403		0.00179048	+	catabolic process;cellular catabolic process;cellular macromolecule catabolic process;cellular macromolecule metabolic process;cellular metabolic process;cellular nitrogen compound metabolic process;cellular process;exonucleolytic nuclear-transcribed mRNA catabolic process involved in deadenylation-dependent decay;gene expression;macromolecule catabolic process;macromolecule metabolic process;met…	binding;identical protein binding;nucleic acid binding;protein binding;RNA binding	cell part;cytoplasmic mRNA processing body;cytoplasmic part;cytosol;intracellular non-membrane-bounded organelle;intracellular organelle;intracellular part;macromolecular complex;membrane;non-membrane-bounded organelle;organelle;ribonucleoprotein complex;RNA granule	RNA degradation	3D-structure;Completeproteome;Cytoplasm;Phosphoprotein;Referenceproteome;RNA-binding	4	0	0.99961	>sp|Q96F86|EDC3_HUMAN Enhancer of mRNA-decapping protein 3 OS=Homo sapiens (Human) OX=9606 GN=EDC3 PE=1 SV=1
A0A0A0MR04;B4DI03;K7EJQ7;Q9BY50	A0A0A0MR04;B4DI03;K7EJQ7;Q9BY50	SEC11C	Isoform of Q9BY50, Microsomal signal peptidase 21 kDa subunit;Isoform of Q9BY50, Signal peptidase complex catalytic subunit SEC11;Isoform of Q9BY50, Signal peptidase complex catalytic subunit SEC11;Signal peptidase complex catalytic subunit SEC11C	A0A0A0MR04_HUMAN;B4DI03_HUMAN;K7EJQ7_HUMAN;SC11C_HUMAN	0.00136729	0.92113	+	0.000593849	-1.32742	+	0.00752864	-0.900283	+	0.0022087	1.34827	+	9.36768e-06	+	biological regulation;biosynthetic process;cellular biosynthetic process;cellular macromolecule biosynthetic process;cellular macromolecule metabolic process;cellular metabolic process;cellular process;cellular protein metabolic process;cotranslational protein targeting to membrane;establishment of localization;establishment of localization in cell;establishment of protein localization;establishm…	catalytic activity;hydrolase activity;peptidase activity;peptidase activity, acting on L-amino acid peptides;serine hydrolase activity;serine-type peptidase activity	cell part;cytoplasmic part;endoplasmic reticulum membrane;endoplasmic reticulum part;integral to membrane;intracellular organelle part;intracellular part;intrinsic to membrane;membrane;membrane part;organelle membrane;organelle part	Protein export	Completeproteome;Endoplasmicreticulum;Hydrolase;Membrane;Microsome;Protease;Proteomicsidentification;Referenceproteome;Signal-anchor;Transmembrane;Transmembranehelix	2	0	0.972821	>tr|A0A0A0MR04|A0A0A0MR04_HUMAN Isoform of Q9BY50, Microsomal signal peptidase 21 kDa subunit OS=Homo sapiens (Human) OX=9606 GN=SEC11C PE=1 SV=1;>tr|B4DI03|B4DI03_HUMAN Isoform of Q9BY50, Signal peptidase complex catalytic subunit SEC11 OS=Homo sapiens (Human) OX=9606 GN=SEC11C PE=1 SV=1;>tr|K7EJQ7|K7EJQ7_HUMAN Isoform of Q9BY50, Signal peptidase complex catalytic subunit SEC11 OS=Homo sapiens (…
[truncated: 5,176 more rows]

## Sheet: ALPK3-Phosphoproteomics
PG.ProteinGroups	PG.ProteinAccessions	PG.Genes	PG.ProteinDescriptions	PG.ProteinNames	PG.FASTAHeader	EG.ProteinPTMLocations	EG.PrecursorId	PTMAssayProbability (site localisation)	Student's T-test q-value WT-day 30 vs WT-day 14	-Log Student's T-test p-value WT-day 30_WT-day 14	Log(WT-day 30/WT-day 14)	Student's T-test Significant WT-day 30 vs WT-day 14	Student's T-test q-value ALPK3 KO-day 30 vs ALPK3 KO-day 14	-Log Student's T-test p-value ALPK3 KO-day 30_ALPK3 KO-day 14	Log(ALPK3 KO-day 30/ALPK3 KO-day 14)	Student's T-test Significant ALPK3 KO-day 30 vs ALPK3 KO-day 14	Student's T-test q-value WT-day 14 vs ALPK3 KO-day 14	-Log Student's T-test p-value WT-day 14_ALPK3 KO-day 14	Log(WT-day 14/ALPK3 KO-day 14)	Student's T-test Significant WT-day 14 vs ALPK3 KO-day 14	Student's T-test q-value WT-day 30 vs ALPK3 KO-day 30	-Log Student's T-test p-value WT-day 30_ALPK3 KO-day 30	Log(WT-day 30/ALPK3 KO-day 30)	Student's T-test Significant WT-day 30 vs ALPK3 KO-day 30	ANOVA q-value	ANOVA Significant		Student's T-test q-value WT-day 30 vs WT-day 14_NormaliseToTotal	-Log Student's T-test p-value WT-day 30_WT-day 14	Log(WT-day 30/WT-day 14)_NormaliseToTotal	Student's T-test Significant WT-day 30 vs WT-day 14_NormaliseToTotal	Student's T-test q-value ALPK3 KO-day 30 vs ALPK3 KO-day 14_NormaliseToTotal	-Log Student's T-test p-value ALPK3 KO-day 30_ALPK3 KO-day 14	Log(ALPK3 KO-day 30/ALPK3 KO-day 14)_NormaliseToTotal	Student's T-test Significant ALPK3 KO-day 30 vs ALPK3 KO-day 14_NormaliseToTotal	Student's T-test q-value WT-day 14 vs ALPK3 KO-day 14_NormaliseToTotal	-Log Student's T-test p-value WT-day 14_ALPK3 KO-day 14	Log(WT-day 14/ALPK3 KO-day 14)_NormaliseToTotal	Student's T-test Significant WT-day 14 vs ALPK3 KO-day 14_NormaliseToTotal	Student's T-test q-value WT-day 30 vs ALPK3 KO-day 30_NormaliseToTotal	-Log Student's T-test p-value WT-day 30_ALPK3 KO-day 30	Log(WT-day 30/ALPK3 KO-day 30)_NormaliseToTotal	Student's T-test Significant WT-day 30 vs ALPK3 KO-day 30_NormaliseToTotal	ANOVA Significant _NormaliseToTotal	ANOVA q-value_NormaliseToTotal	GOBP name	GOMF name	GOCC name	KEGG name
[truncated: 18,932 more rows]
[truncated: 31 more columns]

[truncated: 2 more sheets: ALPK3-CoIP, ALPK3-Global-Kinase]
