# Supplementary material for: Alpha kinase 3 signaling at the M-band maintains sarcomere integrity and proteostasis in striated muscle
Source: Nat Cardiovasc Res. 2023 Feb 15;2(2):159–73. doi: 10.1038/s44161-023-00219-9 (PMC11358020; doi:10.1038/s44161-023-00219-9)
Supplement: Supplementary file 8 — Statistical source data. [file 44161_2023_219_MOESM8_ESM.xlsx]

## Sheet: Fig 2E
Figure 2E
WT
Replicate #	Regular Cells	Irregular Cells	% Irregular Cells
1	10	1	9.09091
2	4	3	42.8571
3	10	5	33.3333
4	14	3	17.6471
5	16	0	0
6	12	0	0
7	8	2	20
8	8	2	20
		Average	17.8661
ALPK3mut
Replicate #	Regular Cells	Irregular Cells	% Irregular Cells
1	2	8	80
2	2	9	81.8182
3	12	3	20
4	6	10	62.5
5	3	12	80
6	10	0	0
7	0	3	100
		Average	60.6169

## Sheet: Fig 2F
Figure 2F
WT
Replicate #	n	Max Calcium (F/F0
1	11	3.40537
2	2	3.15777
3	3	2.46957
4	4	2.35643
5	5	2.49524
6	6	2.0755
7	7	2.49375
8	8	2.32147
ALPK3mut
Replicate #	n	Max Calcium (F/F0
1	9	3.67687
2	11	3.73922
3	15	3.86071
4	14	3.15899
5	13	2.66682
6	10	2.35815
7	2	3.35067

## Sheet: Fig 2G
Figure 2G
WT
Replicate #	n	Tau (s)
1	11	0.432275
2	2	0.420877
3	3	0.300027
4	4	0.182058
5	5	0.146819
6	6	0.435737
7	7	0.600014
8	8	0.42676
ALPK3mut
Replicate #	n	Tau (s)
1	9	0.776303
2	11	0.836283
3	15	0.509189
4	14	0.409775
5	13	0.663103
6	10	0.945512
7	2	0.6117
