# Supplementary material for: Alpha kinase 3 signaling at the M-band maintains sarcomere integrity and proteostasis in striated muscle
Source: Nat Cardiovasc Res. 2023 Feb 15;2(2):159–73. doi: 10.1038/s44161-023-00219-9 (PMC11358020; doi:10.1038/s44161-023-00219-9)
Supplement: Supplementary file 9 — Statistical source data. [file 44161_2023_219_MOESM9_ESM.xlsx]

## Sheet: Fig 3C
Figure 3C
Force (uN)
WT	ALPK3mut
267.493	441.098
314.814	501.765
357.412	340.099
343.372	139.127
457.955	470.149
257.787	224.021
535.903	516.714
348.47	414.341
272.19	516.957
205.412	349.124
392.214	492.763
733.956	578.755
473.561	170.95
540.551	343.082
131.81	191.421
424.788	249.526
161.404	175.324
381.493	247.062
411.216	264.328
529.713	243.76
239.213	462.321
436.427	287.433
289.728	98.7394
474.06	244.622
362.034	115.581
622.948	199.614
378.894	86.8429
687.588	185.928
211.778	376.005
289.965	326.208
343.507	158.423
269.744	157.874
412.573	252.278
227.125	79.1797
556.571	181.853
274.046	164.081
352.514	228.102
452.971	243.876
478.827	195.794
469.572	369.498
270.492	229.304
375.9	373.071
384.102	122.825
469.554	111.151
296.404	229.656
312.565	31.5476
345.599	105.466
269.502	288.812
312.701	79.2703
486.618	123.713
275.913
303.465
419.422
197.512
310.192
147.65
275.952
367.731
483.861
346.499
332.127
271.485
228.108
316.865
251.8
181.821
369.568
234.72
296.113
118.461
305.815
151.453
68.9357
176.661
193.523
165.257
147.053
258.17
69.9491
133.231
169.644
164.846
328.451
104.892
401.321
430.135
51.0429

## Sheet: Fig 3D
Figure 3D
Rate (BPM)
WT	ALPK3mut
36.1446	30.1205
36.1446	42.1687
36.1446	36.1446
30.1205	42.1687
30.1205	72.2892
36.1446	42.1687
36.1446	36.1446
36.1446	30.1205
36.1446	54.2169
36.1446	42.1687
42.1687	6.0241
42.1687	42.1687
36.1446	42.1687
30.1205	42.1687
30.1205	36.1446
30.1205	42.1687
24.0964	30.1205
24.0964	30.1205
30.1205	36.1446
24.0964	48.1928
48.1928	30.1205
30.1205	42.1687
36.1446	42.1687
30.1205	42.1687
30.1205	42.1687
18.0723	30.1205
30.1205	42.1687
18.0723	30.1205
18.0723	24.0964
18.0723	42.1687
30.1205	36.1446
24.0964	30.1205
24.0964	48.1928
24.0964	24.0964
30.1205	18.0723
78.3132	18.0723
72.2892	12.0482
72.2892	24.0964
66.2651	30.1205
60.241	18.0723
60.241	24.0964
54.2169	18.0723
60.241	24.0964
54.2169	24.0964
60.241	36.1446
66.2651	24.0964
60.241	18.0723
60.241	18.0723
72.2892	36.1446
54.2169	30.1205
54.2169	18.0723
48.1928
48.1928
48.1928
48.1928
42.1687
48.1928
48.1928
54.2169
36.1446
42.1687
42.1687
42.1687
42.1687
42.1687
42.1687
42.1687
48.1928
42.1687
42.1687
36.1446
42.1687
36.1446
36.1446
36.1446
36.1446
24.0964
24.0964
24.0964
30.1205
36.1446
24.0964
42.1687
42.1687
36.1446
42.1687
36.1446

## Sheet: Fig 3E
Figure 3E
50% Activation (s)
WT	ALPK3mut
0.15	0.152
0.16	0.14
0.16	0.126667
0.152	0.14
0.156	0.109091
0.153333	0.142857
0.146667	0.14
0.156667	0.144
0.16	0.153333
0.163333	0.148571
0.166667	0.16
0.142857	0.108571
0.15	0.123333
0.152	0.122857
0.14	0.116667
0.152	0.12
0.15	0.116
0.14	0.116
0.14	0.103333
0.145	0.115
0.14	0.112
0.16	0.125714
0.14	0.125714
0.128	0.114286
0.133333	0.085714
0.12	0.1
0.133333	0.1
0.126667	0.095
0.12	0.11
0.128	0.12
0.135	0.1
0.13	0.104
0.14	0.1
0.14	0.165
0.113846	0.153333
0.113333	0.166667
0.11	0.17
0.108	0.173333
0.128	0.18
0.12	0.18
0.126667	0.14
0.12	0.14
0.12	0.125
0.116	0.135
0.127273	0.113333
0.114	0.105
0.112	0.1
0.111667	0.106667
0.106667	0.113333
0.117778	0.12
0.12	0.16
0.12
0.115
0.122857
0.114286
0.115
0.12
0.122222
0.11
0.12
0.131429
0.12
0.12
0.128571
0.12
0.117143
0.1075
0.145714
0.126667
0.153333
0.134286
0.103333
0.136667
0.13
0.146667
0.11
0.1
0.1
0.12
0.133333
0.115
0.1
0.105714
0.1
0.105714
0.106667

## Sheet: Fig 3F
Figure 3F
50% Relaxation (s)
WT	ALPK3mut
0.144	0.152
0.13	0.117143
0.15	0.12
0.124	0.12
0.124	0.156667
0.13	0.125714
0.126667	0.126667
0.143333	0.12
0.13	0.131111
0.13	0.1
0.128571	0.126667
0.142857	0.125714
0.123333	0.12
0.12	0.12
0.12	0.125714
0.124	0.112
0.125	0.12
0.12	0.123333
0.116	0.12
0.125	0.12
0.12	0.12
0.133333	0.111429
0.136	0.125714
0.132	0.091429
0.12	0.12
0.12	0.096
0.126667	0.12
0.113333	0.114286
0.113333	0.12
0.12	0.12
0.12	0.12
0.105	0.13
0.12	0.12
0.128	0.126667
0.116667	0.12
0.116364	0.125
0.12	0.128
0.112727	0.126667
0.122	0.12
0.12	0.12
0.12	0.14
0.12	0.14
0.113333	0.103333
0.12	0.1
0.121818	0.106667
0.118	0.1
0.12	0.11
0.116667	0.12
0.117778	0.14
0.122222
0.1275
0.12
0.105
0.1175
0.111429
0.122857
0.125
0.117778
0.116667
0.122857
0.12
0.131429
0.122857
0.122857
0.111429
0.12
0.1175
0.125714
0.13
0.131429
0.12
0.126667
0.124
0.128
0.12
0.11
0.1
0.12
0.12
0.125
0.1
0.102857
0.096667
0.094286
0.116667

## Sheet: Fig 3G
Figure 3G
RR Scatter (s)
WT	ALPK3mut
0.045	0.012
0.01	0.015
0.08	0.012
0.013333	0.016
0.013333	0.032
0.025	0.03
0.025	0.353333
0.03	0.017143
0.01	0.036
0.016	0
0.008	0.052
0.065	0.044
0.033333	0.012
0.013333	0.34
0.02	0.036
0.06	0.353333
0.04	0.453333
2.22e-16	0.015
0.03	0.093333
0.02	0.493333
0.033333	0.264
0.08	0.044
0.02	0.076
0.07	0.072
0.07	0.466667
0.02	0.24
0	0.446667
0.005455	0.13
0.01	0.04
0.02	0.065
0.013333	0.446667
0.015	0.036667
0.005	0.79
0.011429	0.04
5e-16	0.73
0.014286	0.806667
0.005	0.96
0.015556	0.1
0.0125	0.77
0.005	0.56
0.014	0.035
0.005714	0.2
0.011429	0.14
0.016667	0.12
0.006667	0.715
0.026667	0.066667
0.016667	0.06
0.02
0.016667
0.02
0.011429
0.07
0.012
0.012
0.012
0.004
0.004
0.016
0.01
0.044
0.028
0.07
0.008
0.05
0.06
0.055
0.045
0.01
0.01
0.006667
0.045
0.05
0.032
0.004
0.02
0.036
0.04

## Sheet: Fig 3I
Figure 3I
Genotype	Mouse Number	LVmass/BW (mg/g)	Ejection Fraction (%)	Systolic Volume (ul)	E/A	IVRT (ms)	Myocardial Perfomance Index
ALPK3 WT/WT	1	4.63995	75.7497	11.6146	1.74773	14.5833	0.586486
	2	4.36988	62.1245	20.1646	1.90137	13.6111	0.552147
	3	5.31723	63.9868	21.3655	1.58383	18	0.751174
	4	3.92978	71.7361	15.7212	1.35833	18.0556	0.708861
	5	4.73683	71.3463	13.715	1.55748	14.4444	0.721088
	6	3.37833	72.9191	16.2781	1.33496	13.3333	0.559322
	7	4.32793	61.0102	23.1859	1.77571	12.7778	0.589286
	8	5.2107	57.5196	24.044	1.97627	13.0556	0.675159
	9	3.79555	63.0549	20.6157	1.6615	10.8333	0.496732
ALPK3 W1538X (+/-)	1	4.43691	64.4224	21.3084	1.02675	14.1667	0.521472
	2	3.17057	59.6693	21.0561	1.76317	16.6667	0.649123
	3	5.01201	67.8172	16.8285	1.23375	19.375	0.774468
	4	4.09264	57.2534	27.5232	1.0941	14.4444	0.648148
	5	3.46648	60.0732	19.8067	1.63403	15.5556	0.687117
	6	4.95862	69.7371	18.1353	1.66568	15.8333	0.905983
	7	4.03897	70.3235	13.9008	1.88042	16.3889	0.712121
	8	4.29034	70.3242	17.0399	1.4608	13.3333	0.590062
ALPK3 W1538X (+/+)	1	4.62962	40.1677	47.9312	0.948086	25.2778	0.982935
	2	5.70365	38.5596	42.0089	1.06029	28.75	1.09353
	3	5.94162	33.2551	64.5536	0.915966	25.6667	0.980105
	4	5.92171	55.4832	29.1237	1.6597	26.875	0.837736
	5	9.02483	34.1514	53.6765	1.18146	27.7778	1.18321
	6	6.19768	46.5453	40.6434	1.13855	19.7222	1.09459
	7	5.18335	34.1608	48.3907	1.08423	19.1667	1.25843
	8	6.23497	43.9245	38.4623	1.60643	16.3889	0.910714
	9	5.57463	38.6143	54.8341	1.0764	24.4444	1.39669
