# Supplementary material for: Alpha kinase 3 signaling at the M-band maintains sarcomere integrity and proteostasis in striated muscle
Source: Nat Cardiovasc Res. 2023 Feb 15;2(2):159–73. doi: 10.1038/s44161-023-00219-9 (PMC11358020; doi:10.1038/s44161-023-00219-9)
Supplement: Supplementary file 10 — Statistical source data. [file 44161_2023_219_MOESM10_ESM.xlsx]

## Sheet: Sheet1
Figure 4I
	Control				+ALPK3 Kinase
TNNI1 S169			0.65545	1.52567	7.87993	17.7049	20.1195	16.9315
TNNI3 S174			0.749235	1.33469	13.7456	3.79575	17.7064	20.8938
MAP4 S2073	1.46115	0.402353	1.25736	1.35281	11.2506	5.71648	7.79475	10.3458
SPTBN1 S2138	0.930562	1.192	1.07425	0.839211	7.18011	10.3617	9.41593	6.51886
NEBL S539	0.903246	0.351154	1.61177	1.95611	5.3313	3.66882	5.06225	5.09043
TTN S263/5/7	1.08085	0.930391	0.513319	1.93724	1.53812	3.4919	4.59284	6.51339
JPH2 S162/5	1.22495	0.686832	1.18859		3.67017	2.34748	3.2309	2.32684
SORBS1 S800/4	0.769189	1.02253	1.07693	1.1806	1.80649	2.82525	3.7172	2.92092
MYBPC3 S275	0.557511	1.07876	1.96512	0.846126	2.47587	2.80414	3.41317	2.18994
PLN S16	1.12076	0.612017	1.0575	1.37861	2.51615	2.08921	2.38791	3.03527
NEBL S387	0.944517	0.717019	1.28821	1.14623	1.66601	2.52546	2.78172	2.62502
SORBS1 S465	1.1318	0.640885	1.05799	1.30307	2.31123	1.81449	2.38884	2.69493
MYOM1 S149	1.13266		0.882875		1.95931		2.48215
PKP2 S151	1.15811	0.869818	0.920087	1.07893	1.60514	1.75294	1.68464	1.85858
SORBS2 S240/3	1.08074	0.988839	0.91208	1.02594	1.40271	1.58808	1.85133	2.04397
NEBL S502	0.834185	0.914432	1.14278	1.14716	1.2282	1.89734	1.79588	1.91027
PKP2 S155	1.11077	0.914516	0.940796	1.04638	1.53575	1.75736	1.67682	1.78711
SORBS2 S13	0.836231	0.943169	1.39833	0.906721	1.47388	1.64857	1.84668	1.77772
DSP S2821/5		1.06627	1.00433	0.933805	1.83516	1.60297	1.60887	1.69883
NEBL S482	0.878219	0.711023	1.19252	1.34292	1.58598	1.52526	1.41009	2.21331
MYOZ2 T107	1.18945	0.836649	1.17562	0.854757	1.42272	1.2526	1.76742	1.52783
