# Supplementary material for: Alpha kinase 3 signaling at the M-band maintains sarcomere integrity and proteostasis in striated muscle
Source: Nat Cardiovasc Res. 2023 Feb 15;2(2):159–73. doi: 10.1038/s44161-023-00219-9 (PMC11358020; doi:10.1038/s44161-023-00219-9)
Supplement: Supplementary file 13 — Statistical source data. [file 44161_2023_219_MOESM13_ESM.xlsx]

## Sheet: Extended Data Fig.3D
Extended Data Fig 3D
cTnT Positive Cells (%)
WT	ALPK3mut
96.4	98.2
85.1	94.9
95.5	89.8
69.6	93.9
88.6

## Sheet: Extended Data Fig.3E
Extended Data Fig 3E
Relative Transcript Expression
WT	ALPK3mut
1.087	0.485312
1.0337	0.449864
0.804617	0.407231
1.10608	0.460928

## Sheet: Extended Data Fig.3F
Extended Data Fig 3E
Relative Protein Expression
WT	ALPK3mut
0.929607	0.421931
0.916296	0.424801
0.956027	0.458657
1.02978	0.524412
1.19248	0.511934
