# Supplementary material for: Alpha kinase 3 signaling at the M-band maintains sarcomere integrity and proteostasis in striated muscle
Source: Nat Cardiovasc Res. 2023 Feb 15;2(2):159–73. doi: 10.1038/s44161-023-00219-9 (PMC11358020; doi:10.1038/s44161-023-00219-9)
Supplement: Supplementary file 15 — Statistical source data. [file 44161_2023_219_MOESM15_ESM.xlsx]

## Sheet: Extended Data Figure 4C
Extended Data Figure 4C
Genotype	Mouse Number	Heart Rate	Fractional Shortening (%)	LVID;s (mm)	LVID;d (mm)	PWT;s (mm)	PWT;d (mm)	Stroke Volume (ul)	Diastolic Volume (ul)
ALPK3 WT/WT	1	456.278	43.4621	1.92883	3.41158	1.38083	0.899719	36.28	47.8946
	2	472.069	32.7353	2.39907	3.56661	1.14625	0.771233	33.0745	53.2391
	3	457.404	34.2113	2.45502	3.73168	1.20745	1.00304	37.9614	59.3269
	4	465.537	40.1555	2.17324	3.63147	1.337	0.844061	39.9018	55.623
	5	542.079	39.6512	2.05948	3.41262	1.31405	0.859359	34.1496	47.8646
	6	484.131	41.2783	2.20231	3.75042	1.06528	0.651719	43.831	60.109
	7	480.853	32.0436	2.53843	3.73538	0.8762	0.571641	36.2806	59.4665
	8	457.844	29.5888	2.57574	3.65813	0.880126	0.645106	32.5563	56.6002
	9	554.939	33.4123	2.4211	3.63597	1.09157	0.776496	35.1851	55.8008
ALPK3 W1538X (+/-)	1	503.658	34.4812	2.45376	3.74512	1.20066	0.905614	38.5843	59.8927
	2	463.625	31.0233	2.44042	3.53804	1.11091	0.693782	31.1525	52.2086
	3	439.174	36.9527	2.23179	3.53986	1.06209	0.769036	35.4619	52.2904
	4	531.287	29.5282	2.7204	3.86027	0.874434	0.675111	36.8636	64.3868
	5	447.331	31.1889	2.38308	3.46322	1.02757	0.675029	29.8009	49.6076
	6	580.065	38.6432	2.29926	3.74736	1.2066	0.761779	41.7907	59.926
	7	558.451	38.7782	2.07062	3.38216	1.08441	0.696866	32.9404	46.8412
	8	458.103	39.0817	2.24203	3.6804	1.2379	0.78895	40.3802	57.42
ALPK3 W1538X (+/+)	1	518.799	19.362	3.41451	4.23436	1.01856	0.803978	32.1781	80.1093
	2	534.045	18.3569	3.23349	3.96053	1.10824	0.890018	26.3645	68.3734
	3	422.119	15.7257	3.86601	4.58742	1.08635	0.986572	32.1634	96.717
	4	398.645	28.4056	2.78347	3.88783	0.71473	0.644791	36.2981	65.4218
	5	514.953	16.1158	3.57809	4.26552	1.18343	0.996612	27.8385	81.5151
	6	513.413	22.994	3.18952	4.14191	1.05299	0.851154	35.39	76.0335
	7	575.448	16.0423	3.42788	4.08287	0.919334	0.850744	25.1076	73.4983
	8	488.964	21.3859	3.11744	3.9655	0.976021	0.886551	30.1279	68.5903
	9	518.538	18.5686	3.61105	4.43447	0.994101	0.810538	34.493	89.327
