# Supplementary material for: Alpha kinase 3 signaling at the M-band maintains sarcomere integrity and proteostasis in striated muscle
Source: Nat Cardiovasc Res. 2023 Feb 15;2(2):159–73. doi: 10.1038/s44161-023-00219-9 (PMC11358020; doi:10.1038/s44161-023-00219-9)
Supplement: Supplementary file 16 — Statistical source data. [file 44161_2023_219_MOESM16_ESM.xlsx]

## Sheet: Extendend Data Figure 6C
Extdended Data Figure 6C
Protein	Function	log2(FC WTd30/WTd14)
MYH6	CONTRACTILE	-2.09047
myh7b	CONTRACTILE	0.325116
MYH7B	CONTRACTILE	0.366222
MYL2	CONTRACTILE	2.26846
MYL7	CONTRACTILE	-0.0955681
MYOM1	CONTRACTILE	0.430687
MYOZ2	CONTRACTILE	1.01004
MYPN	CONTRACTILE	0.200229
TNNC1	CONTRACTILE	0.524253
TNNI1	CONTRACTILE	0.535356
TNNI3	CONTRACTILE	0.0610334
TNNT2	CONTRACTILE	0.632205
ATP2A2	CA2+ HANDLING	0.326175
PLN	CA2+ HANDLING	1.88646
CASQ2	CA2+ HANDLING	2.598
VCAM1	ADHESION	-0.93934
CLDN6	ADHESION	-0.324658
SYNE2	ADHESION	0.75001
HMGA1	NUCLEAR	-0.877777
NKX2-5	NUCLEAR	-0.599414
GATA4	NUCLEAR	-0.35532
ALDOA	GLYCOLYSIS	-0.158131
ALDOC	GLYCOLYSIS	-0.2881
HK2	GLYCOLYSIS	-0.473144
