# Supplementary material for: Alpha kinase 3 signaling at the M-band maintains sarcomere integrity and proteostasis in striated muscle
Source: Nat Cardiovasc Res. 2023 Feb 15;2(2):159–73. doi: 10.1038/s44161-023-00219-9 (PMC11358020; doi:10.1038/s44161-023-00219-9)
Supplement: Supplementary file 17 — Statistical source data. [file 44161_2023_219_MOESM17_ESM.xlsx]

## Sheet: Extended Data Figure 8
Extended Data Figure 8
Transcript Expression				Protein Expression
Name	log2(d14 mut/WT)	log2(d30 mut/WT)		Name	log2(d14 mut/WT)	log2(d30 mut/WT)
ACTN1	-0.268197	-0.422208		ACTN1	-0.302337	-0.707944
ACTN2	-0.0414096	0.0615357		ACTN2	-0.61311	-0.651905
CRYAB	0.246568	0.0123517		CRYAB	-0.627551	-0.33933
CSRP3	-0.0470791	-0.495492		CSRP3	-0.38989	-0.716991
FHL1	-0.486962	-0.654745		FHL1	0.775291	-0.919873
FHL2	-0.0495581	-0.5329		FHL2	0.246381	-0.805821
FHL3	9.16871	1.38995		FHL3	0.800019	-0.279313
FHOD1	-0.208288	-0.369922		FHOD3	-0.199472	-0.604974
FLNC	-0.0974413	-0.105477		FLNC	-0.382556	-0.422589
JPH1	-0.0846398	-0.703545		JPH1	-0.322463	-0.585918
MYBPC3	-0.28032	0.0418617		MYBPC3	-0.613102	-0.823621
MYH6	-0.638272	-0.0056072		MYH6	0.0993847	0.203176
MYH7	-0.504871	-0.341004		MYH7	-0.345435	-0.882306
MYH7B	0.422105	0.597167		MYH7B	-0.291303	-1.07721
MYL2	1.05802	-1.21909		MYL2	-1.86548	-1.38866
MYL3	-0.338944	-0.0552998		MYL3	-0.494779	-0.888353
MYL4	-0.345639	-0.476348		MYL4	-0.260296	-1.02057
MYL7	-0.681792	-0.590217		MYL7	-0.237495	-0.788394
MYLK3	-0.92849	-0.771778		MYLK3	-0.192802	-0.491955
MYOM1	-0.0065134	-0.0466463		MYOM1	-0.341858	-0.977158
MYOZ2	13.9686	2.26243		MYOZ2	-0.550913	-0.557179
OBSL1	-0.151702	-0.0345491		OBSCN	-0.0905689	0.310506
PKP2	-0.399996	-0.325518		OBSL1	-0.165911	-0.170409
PLN	-0.248751	-0.345531		PKP2	-0.491558	-0.478301
RBM20	-0.295389	-0.166006		PLN	-1.05413	-1.43189
SLMAP	0.188216	-0.502385		RBM20	-0.29018	-0.48398
SYNPO2	0.579881	0.233445		SLMAP	-0.091758	-0.375705
SYNPO2L	-0.298538	-0.414951		SYNPO2	0.702662	1.31675
TNNC1	0.00839026	-0.266919		SYNPO2L	-0.431654	-1.01997
TNNI1	-0.349538	-0.423659		TNNC1	-0.424731	-0.401665
TNNI3	0.367399	0.862842		TNNI1	-0.495957	-0.556902
TNNT2	-0.364532	-0.0816165		TNNI3	-0.644094	-0.604258
TPM1	-0.345912	-0.205857		TNNT2	-0.376588	-0.665435
TPM2	-0.260796	-0.34795		TPM1	-0.378666	-0.672825
TPM3	-0.161839	-0.549776		TPM2	0.229276	-0.252251
TTN	0.243811	-0.203393		TPM3	0.603332	-0.382989
				TTN	-0.275337	-0.0273426
